# Supplementary material for: Exploration of the molecular targets and mechanisms of suxiao xintong dropping pills for myocardial infarction by network pharmacology method
Source: Biosci Rep. 2021 Aug 5;41(8):BSR20204211. doi: 10.1042/BSR20204211 (PMC8350434; doi:10.1042/BSR20204211)
Supplement: Supplementary Materials [file BSR-2020-4211_supp.zip]

Archive with 2 entries (2 files):
- BSR-2020-4211_suppS1.txt
- BSR-2020-4211_suppS2.txt
