# Supplementary material for: Exploration of the molecular targets and mechanisms of suxiao xintong dropping pills for myocardial infarction by network pharmacology method
Source: Biosci Rep. 2021 Aug 5;41(8):BSR20204211. doi: 10.1042/BSR20204211 (PMC8350434; doi:10.1042/BSR20204211)
Supplement: Supplementary Materials [file BSR-2020-4211_supp.zip › BSR-2020-4211_suppS1.txt]

Drug	MolId	MolName	Symbol
Chuanxiong	MOL001494	Mandenol	PTGS2
Chuanxiong	MOL001494	Mandenol	NCOA2
Chuanxiong	MOL002135	Myricanone	NOS2
Chuanxiong	MOL002135	Myricanone	PTGS1
Chuanxiong	MOL002135	Myricanone	HTR
Chuanxiong	MOL002135	Myricanone	KCNH2
Chuanxiong	MOL002135	Myricanone	ESR1
Chuanxiong	MOL002135	Myricanone	AR
Chuanxiong	MOL002135	Myricanone	SCN5A
Chuanxiong	MOL002135	Myricanone	PPARG
Chuanxiong	MOL002135	Myricanone	PTGS2
Chuanxiong	MOL002135	Myricanone	F7
Chuanxiong	MOL002135	Myricanone	KDR
Chuanxiong	MOL002135	Myricanone	RXRA
Chuanxiong	MOL002135	Myricanone	ADRB2
Chuanxiong	MOL002135	Myricanone	ESR2
Chuanxiong	MOL002135	Myricanone	DPP4
Chuanxiong	MOL002135	Myricanone	MAPK14
Chuanxiong	MOL002135	Myricanone	GSK3B
Chuanxiong	MOL002135	Myricanone	HSP90AA1
Chuanxiong	MOL002135	Myricanone	CDK2
Chuanxiong	MOL002135	Myricanone	CHEK1
Chuanxiong	MOL002135	Myricanone	IGHG1
Chuanxiong	MOL002135	Myricanone	CCNA2
Chuanxiong	MOL002135	Myricanone	NCOA1
Chuanxiong	MOL002140	Perlolyrine	HTR
Chuanxiong	MOL002140	Perlolyrine	PTGS2
Chuanxiong	MOL002140	Perlolyrine	RXRA
Chuanxiong	MOL002157	wallichilide	PTGS2
Chuanxiong	MOL002157	wallichilide	NR3C2
Chuanxiong	MOL002157	wallichilide	NR3C1
Chuanxiong	MOL002157	wallichilide	NCOA2
Chuanxiong	MOL000359	sitosterol	PGR
Chuanxiong	MOL000359	sitosterol	NCOA2
Chuanxiong	MOL000359	sitosterol	NR3C2
Chuanxiong	MOL000433	FA	CDK2
Chuanxiong	MOL000433	FA	HTR
Chuanxiong	MOL000433	FA	GSK3B
Mudanpi	MOL000211	Mairin	PGR
Mudanpi	MOL000359	sitosterol	PGR
Mudanpi	MOL000359	sitosterol	NCOA2
Mudanpi	MOL000359	sitosterol	NR3C2
Mudanpi	MOL000422	kaempferol	NOS2
Mudanpi	MOL000422	kaempferol	PTGS1
Mudanpi	MOL000422	kaempferol	AR
Mudanpi	MOL000422	kaempferol	PPARG
Mudanpi	MOL000422	kaempferol	PTGS2
Mudanpi	MOL000422	kaempferol	HSP90AA1
Mudanpi	MOL000422	kaempferol	NCOA2
Mudanpi	MOL000422	kaempferol	DPP4
Mudanpi	MOL000422	kaempferol	PRSS1
Mudanpi	MOL000422	kaempferol	PGR
Mudanpi	MOL000422	kaempferol	HTR
Mudanpi	MOL000422	kaempferol	CHRM1
Mudanpi	MOL000422	kaempferol	ACHE
Mudanpi	MOL000422	kaempferol	SLC6A2
Mudanpi	MOL000422	kaempferol	CHRM2
Mudanpi	MOL000422	kaempferol	ADRA1B
Mudanpi	MOL000422	kaempferol	GABRA1
Mudanpi	MOL000422	kaempferol	F7
Mudanpi	MOL000422	kaempferol	CALM1
Mudanpi	MOL000422	kaempferol	RELA
Mudanpi	MOL000422	kaempferol	IKBKB
Mudanpi	MOL000422	kaempferol	AKT1
Mudanpi	MOL000422	kaempferol	BCL2
Mudanpi	MOL000422	kaempferol	BAX
Mudanpi	MOL000422	kaempferol	TNFSF15
Mudanpi	MOL000422	kaempferol	JUN
Mudanpi	MOL000422	kaempferol	AHSA1
Mudanpi	MOL000422	kaempferol	CASP3
Mudanpi	MOL000422	kaempferol	MAPK8
Mudanpi	MOL000422	kaempferol	MMP1
Mudanpi	MOL000422	kaempferol	STAT1
Mudanpi	MOL000422	kaempferol	CDK1
Mudanpi	MOL000422	kaempferol	PPARG
Mudanpi	MOL000422	kaempferol	HMOX1
Mudanpi	MOL000422	kaempferol	CYP3A4
Mudanpi	MOL000422	kaempferol	CYP1A2
Mudanpi	MOL000422	kaempferol	CYP1A1
Mudanpi	MOL000422	kaempferol	ICAM1
Mudanpi	MOL000422	kaempferol	SELE
Mudanpi	MOL000422	kaempferol	VCAM1
Mudanpi	MOL000422	kaempferol	NR1I2
Mudanpi	MOL000422	kaempferol	CYP1B1
Mudanpi	MOL000422	kaempferol	ALOX5
Mudanpi	MOL000422	kaempferol	HAS2
Mudanpi	MOL000422	kaempferol	GSTP1
Mudanpi	MOL000422	kaempferol	AHR
Mudanpi	MOL000422	kaempferol	PSMD3
Mudanpi	MOL000422	kaempferol	SLC2A4
Mudanpi	MOL000422	kaempferol	NR1I3
Mudanpi	MOL000422	kaempferol	INSRR
Mudanpi	MOL000422	kaempferol	DIO1
Mudanpi	MOL000422	kaempferol	PPP3CA
Mudanpi	MOL000422	kaempferol	GSTM1
Mudanpi	MOL000422	kaempferol	GSTM2
Mudanpi	MOL000422	kaempferol	AKR1C3
Mudanpi	MOL000422	kaempferol	SLPI
Mudanpi	MOL000492	(+)-catechin	PTGS1
Mudanpi	MOL000492	(+)-catechin	ESR1
Mudanpi	MOL000492	(+)-catechin	PTGS2
Mudanpi	MOL000492	(+)-catechin	HSP90AA1
Mudanpi	MOL000492	(+)-catechin	NCOA2
Mudanpi	MOL000492	(+)-catechin	CALM1
Mudanpi	MOL000492	(+)-catechin	RXRA
Mudanpi	MOL000492	(+)-catechin	CAT
Mudanpi	MOL000492	(+)-catechin	HAS2
Mudanpi	MOL007374	5-[[5-(4-methoxyphenyl)-2-furyl]methylene]barbituric acid	ESR1
Mudanpi	MOL007374	5-[[5-(4-methoxyphenyl)-2-furyl]methylene]barbituric acid	GSK3B
Mudanpi	MOL007374	5-[[5-(4-methoxyphenyl)-2-furyl]methylene]barbituric acid	HSP90AA1
Mudanpi	MOL007374	5-[[5-(4-methoxyphenyl)-2-furyl]methylene]barbituric acid	CDK2
Mudanpi	MOL000098	quercetin	PTGS1
Mudanpi	MOL000098	quercetin	AR
Mudanpi	MOL000098	quercetin	PPARG
Mudanpi	MOL000098	quercetin	PTGS2
Mudanpi	MOL000098	quercetin	HSP90AA1
Mudanpi	MOL000098	quercetin	NCOA2
Mudanpi	MOL000098	quercetin	DPP4
Mudanpi	MOL000098	quercetin	AKR1B1
Mudanpi	MOL000098	quercetin	PRSS1
Mudanpi	MOL000098	quercetin	HTR
Mudanpi	MOL000098	quercetin	KCNH2
Mudanpi	MOL000098	quercetin	SCN5A
Mudanpi	MOL000098	quercetin	ADRB2
Mudanpi	MOL000098	quercetin	MMP3
Mudanpi	MOL000098	quercetin	F7
Mudanpi	MOL000098	quercetin	RXRA
Mudanpi	MOL000098	quercetin	ACHE
Mudanpi	MOL000098	quercetin	GABRA1
Mudanpi	MOL000098	quercetin	MAOB
Mudanpi	MOL000098	quercetin	RELA
Mudanpi	MOL000098	quercetin	EGFR
Mudanpi	MOL000098	quercetin	AKT1
Mudanpi	MOL000098	quercetin	VEGFA
Mudanpi	MOL000098	quercetin	CCND1
Mudanpi	MOL000098	quercetin	BCL2
Mudanpi	MOL000098	quercetin	BCL2L1
Mudanpi	MOL000098	quercetin	FOS
Mudanpi	MOL000098	quercetin	CDKN1A
Mudanpi	MOL000098	quercetin	EIF6
Mudanpi	MOL000098	quercetin	BAX
Mudanpi	MOL000098	quercetin	CASP9
Mudanpi	MOL000098	quercetin	PLAU
Mudanpi	MOL000098	quercetin	MMP2
Mudanpi	MOL000098	quercetin	MMP9
Mudanpi	MOL000098	quercetin	MAPK1
Mudanpi	MOL000098	quercetin	IL10RB
Mudanpi	MOL000098	quercetin	EGF
Mudanpi	MOL000098	quercetin	RB1
Mudanpi	MOL000098	quercetin	TNFSF15
Mudanpi	MOL000098	quercetin	JUN
Mudanpi	MOL000098	quercetin	IL6
Mudanpi	MOL000098	quercetin	AHSA1
Mudanpi	MOL000098	quercetin	CASP3
Mudanpi	MOL000098	quercetin	TP63
Mudanpi	MOL000098	quercetin	ELK1
Mudanpi	MOL000098	quercetin	NFKBIA
Mudanpi	MOL000098	quercetin	POR
Mudanpi	MOL000098	quercetin	ODC1
Mudanpi	MOL000098	quercetin	CASP8
Mudanpi	MOL000098	quercetin	TOP1
Mudanpi	MOL000098	quercetin	RAF1
Mudanpi	MOL000098	quercetin	SOD1
Mudanpi	MOL000098	quercetin	PRKCA
Mudanpi	MOL000098	quercetin	MMP1
Mudanpi	MOL000098	quercetin	HIF1A
Mudanpi	MOL000098	quercetin	STAT1
Mudanpi	MOL000098	quercetin	RUNX1T1
Mudanpi	MOL000098	quercetin	CDK1
Mudanpi	MOL000098	quercetin	HSPA5
Mudanpi	MOL000098	quercetin	ERBB2
Mudanpi	MOL000098	quercetin	PPARG
Mudanpi	MOL000098	quercetin	ACACA
Mudanpi	MOL000098	quercetin	HMOX1
Mudanpi	MOL000098	quercetin	CYP3A4
Mudanpi	MOL000098	quercetin	CYP1A2
Mudanpi	MOL000098	quercetin	CAV1
Mudanpi	MOL000098	quercetin	MYC
Mudanpi	MOL000098	quercetin	F3
Mudanpi	MOL000098	quercetin	GJA1
Mudanpi	MOL000098	quercetin	CYP1A1
Mudanpi	MOL000098	quercetin	ICAM1
Mudanpi	MOL000098	quercetin	IL1B
Mudanpi	MOL000098	quercetin	CCL2
Mudanpi	MOL000098	quercetin	SELE
Mudanpi	MOL000098	quercetin	VCAM1
Mudanpi	MOL000098	quercetin	PTGER3
Mudanpi	MOL000098	quercetin	IL8RA
Mudanpi	MOL000098	quercetin	PRKCB
Mudanpi	MOL000098	quercetin	BIRC5
Mudanpi	MOL000098	quercetin	DUOX2
Mudanpi	MOL000098	quercetin	NOS3
Mudanpi	MOL000098	quercetin	HSPB1
Mudanpi	MOL000098	quercetin	SULT1E1
Mudanpi	MOL000098	quercetin	MGAM
Mudanpi	MOL000098	quercetin	IL2
Mudanpi	MOL000098	quercetin	NR1I2
Mudanpi	MOL000098	quercetin	CYP1B1
Mudanpi	MOL000098	quercetin	CCNB1
Mudanpi	MOL000098	quercetin	PLAT
Mudanpi	MOL000098	quercetin	THBD
Mudanpi	MOL000098	quercetin	SERPINE1
Mudanpi	MOL000098	quercetin	COL1A1
Mudanpi	MOL000098	quercetin	IFNGR1
Mudanpi	MOL000098	quercetin	ALOX5
Mudanpi	MOL000098	quercetin	IL1A
Mudanpi	MOL000098	quercetin	MPO
Mudanpi	MOL000098	quercetin	TOP2A
Mudanpi	MOL000098	quercetin	NCF1
Mudanpi	MOL000098	quercetin	ABCG2
Mudanpi	MOL000098	quercetin	HAS2
Mudanpi	MOL000098	quercetin	GSTP1
Mudanpi	MOL000098	quercetin	NFE2L2
Mudanpi	MOL000098	quercetin	NQO1
Mudanpi	MOL000098	quercetin	PARP1
Mudanpi	MOL000098	quercetin	AHR
Mudanpi	MOL000098	quercetin	PSMD3
Mudanpi	MOL000098	quercetin	SLC2A4
Mudanpi	MOL000098	quercetin	COL3A1
Mudanpi	MOL000098	quercetin	CXCL11
Mudanpi	MOL000098	quercetin	CXCL2
Mudanpi	MOL000098	quercetin	DCAF5
Mudanpi	MOL000098	quercetin	NR1I3
Mudanpi	MOL000098	quercetin	CHEK2
Mudanpi	MOL000098	quercetin	INSRR
Mudanpi	MOL000098	quercetin	CLDN4
Mudanpi	MOL000098	quercetin	PPARA
Mudanpi	MOL000098	quercetin	PPARD
Mudanpi	MOL000098	quercetin	HSF1
Mudanpi	MOL000098	quercetin	CRP
Mudanpi	MOL000098	quercetin	CXCL10
Mudanpi	MOL000098	quercetin	CHUK
Mudanpi	MOL000098	quercetin	SPP1
Mudanpi	MOL000098	quercetin	RUNX2
Mudanpi	MOL000098	quercetin	RASSF1
Mudanpi	MOL000098	quercetin	E2F1
Mudanpi	MOL000098	quercetin	E2F2
Mudanpi	MOL000098	quercetin	ACPP
Mudanpi	MOL000098	quercetin	CTSD
Mudanpi	MOL000098	quercetin	IGFBP3
Mudanpi	MOL000098	quercetin	IGF2
Mudanpi	MOL000098	quercetin	CD40LG
Mudanpi	MOL000098	quercetin	IRF1
Mudanpi	MOL000098	quercetin	ERBB3
Mudanpi	MOL000098	quercetin	PON1
Mudanpi	MOL000098	quercetin	DIO1
Mudanpi	MOL000098	quercetin	PCOLCE
Mudanpi	MOL000098	quercetin	NPEPPS
Mudanpi	MOL000098	quercetin	HK2
Mudanpi	MOL000098	quercetin	RASA1
Mudanpi	MOL000098	quercetin	GSTM1
Mudanpi	MOL000098	quercetin	GSTM2
