# Supplementary material for: Exploration of the molecular targets and mechanisms of suxiao xintong dropping pills for myocardial infarction by network pharmacology method
Source: Biosci Rep. 2021 Aug 5;41(8):BSR20204211. doi: 10.1042/BSR20204211 (PMC8350434; doi:10.1042/BSR20204211)
Supplement: Supplementary Materials [file BSR-2020-4211_supp.zip › BSR-2020-4211_suppS2.txt]

id	logFC	AveExpr	t	P.Value	adj.P.Val	B
HUWE1	2.00767541450483	5.6926760932378	15.7282559033675	1.98331887858118e-06	0.0381669047997523	4.62567494046728
RPS27A	1.80278360939321	5.91338291134709	14.3681048207659	3.52515976722567e-06	0.0381669047997523	4.30422886283836
JUND	1.73107668625008	4.75623250036389	12.1650870035515	1.00805393555375e-05	0.0543056495212421	3.64300973395658
PABPC1	1.87821953503373	6.10750235476084	11.885657501369	1.16622211632852e-05	0.0543056495212421	3.54387222288643
EIF3F	1.72429546662907	5.27094151844961	11.7488371024086	1.25394036947543e-05	0.0543056495212421	3.49388565568001
PTPRJ	1.5395341133332	4.5903874405381	11.3715524580289	1.53782503418196e-05	0.0550403721639345	3.35089993449285
TPM3	1.72211531679083	5.01448195125825	10.8948546016975	2.00826324652028e-05	0.0550403721639345	3.15880414576354
CFL1	1.76208204737075	5.89087830122669	10.7060560159557	2.23876621861857e-05	0.0550403721639345	3.07897749007307
PIK3AP1	1.31296652524497	5.03309656314643	10.6013631910972	2.37958608490262e-05	0.0550403721639345	3.03375432135295
RPS15	1.5744642595299	6.43914705921461	10.0187636121578	3.37583660033518e-05	0.0550403721639345	2.76895856979908
ATP5E	1.24463746220514	6.37271198976243	10.0138298908313	3.38611009663506e-05	0.0550403721639345	2.76661714292963
HIPK3	1.59133474780694	4.62684278592248	9.87673083572875	3.68642887832012e-05	0.0550403721639345	2.70085933393108
TSC22D3	1.42607458503787	5.49374659695342	9.67740385556213	4.17909786926795e-05	0.0550403721639345	2.60281650339314
STK24	1.13386616020249	4.95462332163092	9.67137953922833	4.19512059003757e-05	0.0550403721639345	2.59980743000495
RNASET2	1.10273170321477	5.37380421275318	9.65567415828789	4.23722330422744e-05	0.0550403721639345	2.59194995401858
HOPX	1.5058740297586	4.23134070459739	9.62295529710889	4.32649759326899e-05	0.0550403721639345	2.57552080867637
CAPZA1	1.45715204789454	5.61746599832998	9.53215950823926	4.58572484164028e-05	0.0550403721639345	2.52950305889475
CLTC	2.04325571249404	4.42408954231265	9.4532827847471	4.82541937496922e-05	0.0550403721639345	2.48901121584406
DAZAP2	1.14172597100056	6.01598222672857	9.37361083908865	5.08218975220469e-05	0.0550403721639345	2.44761780790546
RSU1	1.34817667583017	4.38432681722953	9.37317952700513	5.08362170166569e-05	0.0550403721639345	2.44739235842216
ANAPC13	1.33735416519378	4.82185319787933	9.2911969625433	5.36437596178866e-05	0.0553143795602722	2.40427061185997
ZFAND5	1.27730031431255	4.72707137343335	9.15558071799667	5.86864148414579e-05	0.0577634375898604	2.33174817749612
MAT2B	1.20329418659311	5.30703212652429	8.99996787941032	6.51532135510168e-05	0.0591233688157824	2.24666351777583
ARPC5	1.28389844702947	5.5380611696206	8.96896773803705	6.65367052261989e-05	0.0591233688157824	2.22947034277744
RAB7A	1.10618116318797	4.23337102974492	8.83480786429231	7.29242296343871e-05	0.0591233688157824	2.15411365775052
RAP1A	1.24976414185868	4.91291719135883	8.78290117892696	7.55814308398182e-05	0.0591233688157824	2.12453876088279
GNG11	1.50020594672317	5.26949216585077	8.76465407381123	7.6541678760372e-05	0.0591233688157824	2.11408584573734
PLSCR1	1.27954480641297	4.43968474244328	8.76013811469051	7.67814757187238e-05	0.0591233688157824	2.11149432586565
LOC100507217	1.97319766383559	4.47047528996484	8.66395485301901	8.20982997070091e-05	0.0591233688157824	2.05586818167911
TAF10	1.10242539224909	4.90185550849663	8.66355673092759	8.21211641945851e-05	0.0591233688157824	2.05563621391057
KCMF1	1.41455725548939	4.49696612371644	8.61495873774046	8.49676025331248e-05	0.0591233688157824	2.02721292448993
METTL7A	1.06382231605349	4.44011928399592	8.57533841076946	8.73717466567395e-05	0.0591233688157824	2.00388182021869
ADAM10	1.12633408478732	4.80639322444696	8.45151188466409	9.54012824848419e-05	0.0597800441756642	1.93003465731504
VAPA	1.10530464184594	4.93564591117414	8.44513934342208	9.58367673398101e-05	0.0597800441756642	1.9261957192317
GNAS	1.87620400795246	6.11935161375005	8.4336993982059	9.66242516924469e-05	0.0597800441756642	1.91929454403995
POMP	1.1215818552873	5.0204382570019	8.32634108763048	0.000104385501229709	0.0617802012595926	1.85392888437273
PTPLAD2	1.4967260998826	4.75175503553462	8.31051095098806	0.000105589042165486	0.0617802012595926	1.84419790864088
OGFRL1	0.982642027650636	5.1184469946349	8.2741194115312	0.000108416350229266	0.0617802012595926	1.82173636688518
SERPINA1	2.33303145015903	5.25785985094638	8.21658609113332	0.000113064234199858	0.062776741727275	1.78596461071897
ST6GAL1	1.05050362894042	4.27032300061352	8.14529561212075	0.000119142092094575	0.064497571555398	1.74119104926173
RAC1	1.46097149841856	5.58523956727866	8.00056391608588	0.000132663555950854	0.0700657717209703	1.64874204367151
RPS24	1.17221695750604	6.67313726675999	7.90109275629992	0.000142971861411467	0.0706698310182957	1.58397552588571
ZBTB18	1.0268086387379	4.6316115538123	7.89905930683516	0.000143191913175994	0.0706698310182957	1.58264093848015
LITAF	1.69783856486327	5.72920047719815	7.8378464871832	0.000150000346325477	0.0706698310182957	1.54226532141879
PPP2R5A	1.02479908165455	5.11725721292042	7.83357134853114	0.000150489467151138	0.0706698310182957	1.53943089924347
CD3D	-0.888267367313551	6.73325868903009	-7.75503009590679	0.000159806870661679	0.0706698310182957	1.48701661185008
DSE	1.19331829615667	3.77444953632518	7.73433222229776	0.000162370530859278	0.0706698310182957	1.47309548130483
HSD17B12	1.26962554239254	3.72286504495314	7.68366350342926	0.000168846526515414	0.0706698310182957	1.43882367108729
NDUFA2	1.13259181780847	4.45471827188688	7.6536190325243	0.000172825266582676	0.0706698310182957	1.41837190322409
PGD	1.21460962887237	4.25208363742772	7.64646297346504	0.000173788607066087	0.0706698310182957	1.41348631028636
RPS14	2.24184591841	5.78333959426989	7.64350429072927	0.000174188687131178	0.0706698310182957	1.4114647384559
PTBP3	1.01061301785565	4.85150297615819	7.63630178820926	0.000175167018247761	0.0706698310182957	1.40653954501872
ITGB1	1.84994960415152	4.3175339100107	7.62120360809109	0.000177238209839977	0.0706698310182957	1.39619691946229
PRCP	1.44711330522371	3.87177055225005	7.60158827143087	0.000179970850033782	0.0706698310182957	1.38272296305987
MAP3K2	1.34182858525041	4.08283271153958	7.58359340571713	0.00018251999604076	0.0706698310182957	1.37032526400198
RPS23	0.903451806010327	7.12898662790732	7.58190569648942	0.000182761177474118	0.0706698310182957	1.36916069055853
TXNRD1	0.89335656238627	4.01785357107438	7.54603378370878	0.000187974251627795	0.0707683128882721	1.34433412621994
IL1RN	1.17210769772437	4.02748664896683	7.51531472224563	0.000192573330320882	0.0707683128882721	1.32296129634695
MCL1	1.1826895620109	5.42778711158537	7.50425690877873	0.000194260089970269	0.0707683128882721	1.31524228371632
PTBP1	0.957718109697279	4.39749906393307	7.4632766640877	0.00020065952229978	0.0707683128882721	1.28651722521171
PADI2	1.35109248003809	4.18056911620596	7.4236202777548	0.000207081569668695	0.0707683128882721	1.25854159924679
RNF19B	0.886146453318416	4.72941393450957	7.41616574783176	0.000208314716764849	0.0707683128882721	1.25326308649381
BASP1	2.06370295813975	5.32475600531871	7.41261413121043	0.000208905171361724	0.0707683128882721	1.25074600537617
GSN	1.09259491036825	4.06102710287764	7.41107892736169	0.000209160987570399	0.0707683128882721	1.2496575446938
PPP1R11	1.09927006226034	4.61388313230549	7.36003420496957	0.000217873168129246	0.0716553837502966	1.21331509868187
SLC25A3	1.06740743931492	5.75734700973305	7.35211088451214	0.000219262179313837	0.0716553837502966	1.20764740800121
RCBTB2	1.44559443498494	4.82122202108576	7.33397439642246	0.000222479712559409	0.0716553837502966	1.19464712541578
ATG3	1.28500284930643	4.87760805868807	7.31986921698537	0.000225019215619293	0.0716553837502966	1.18451051814104
WDR1	1.01366577375916	5.16499665433001	7.24422029111321	0.00023921465071343	0.0748576708115676	1.12975551097942
DYRK1A	0.910864713415413	3.98705594808735	7.23003048123812	0.00024198933023043	0.0748576708115676	1.11941112887746
RAB1A	1.25892783279773	4.85582491756539	7.19018881825258	0.000249977662887611	0.0762396663685681	1.09024104772968
GNB4	0.837341872717028	4.47252658422698	7.1142962926731	0.000266038065334351	0.0789796197397892	1.03416040119009
TMED2	1.48890160561117	4.53062489013278	7.10071778983124	0.000269033603452865	0.0789796197397892	1.024054684586
RASSF5	0.900927735899539	5.30170277711414	7.0813154659746	0.000273380685289051	0.0789796197397892	1.00957650744105
NAMPT	2.20616038162474	5.40463830312103	7.08056283354025	0.000273550913479458	0.0789796197397892	1.00901398139547
TKT	1.06111550233692	5.34808429698389	7.00623283424462	0.000290971667704404	0.0811714829669656	0.953123936785093
CARD16	1.69716352480837	4.59193653975415	7.00138533197679	0.000292150854343212	0.0811714829669656	0.949455869684475
HERPUD1	0.941280252851262	5.18178493093431	7.00041201746478	0.000292388273363966	0.0811714829669656	0.948719026957232
SLC40A1	1.0101102086618	5.15910781372269	6.98494730084397	0.000296190117998196	0.0811860862675055	0.93699612278877
DUSP1	1.62633320447553	5.66986061945335	6.93587297003024	0.000308631515576829	0.0835388354787582	0.899602860777029
PTPRE	0.979607455333223	4.58214120838659	6.88329225822701	0.000322625087164281	0.0848927497087142	0.859210124184762
CTC-429P9.3	-1.03900488048349	4.58832938541417	-6.87935308508502	0.0003237021174346	0.0848927497087142	0.856170299398858
SP1	0.857764884052082	4.68931326035805	6.87319230524817	0.00032539476428481	0.0848927497087142	0.851412228037549
HNRNPU	1.11444607605074	5.14153606177332	6.8242757037557	0.000339196825605064	0.0874400959720483	0.813465752963378
NFIL3	1.17151948986816	5.06069017643805	6.79892723907231	0.00034660968597037	0.08781920212884	0.793684481043949
SLC6A6	1.55995451652803	4.22341140354956	6.79162684801669	0.000348778580543098	0.08781920212884	0.78797250138268
RHOB	1.71618393318659	3.87976632040993	6.74797249931341	0.000362073963057896	0.0901189608742033	0.753676306667391
AKIRIN2	1.11032248476176	4.89322285183045	6.71026915382852	0.000374021120115955	0.0920346969885329	0.723861194953795
RAP2B	0.927005613250939	4.78585538676994	6.69313127328719	0.000379599036086183	0.092357725027081	0.710249031610761
STEAP4	1.77750776623624	4.39338770494502	6.64811342481314	0.00039470618103839	0.0942815088769868	0.674313365058865
LIN7A	1.06256215653471	3.24786975090447	6.61005560311647	0.000408011054745282	0.0942815088769868	0.643729934743285
ATP6AP2	1.39914180544907	5.30799954652266	6.58928523056371	0.000415486410450858	0.0942815088769868	0.626959609196783
CYBB	1.48490270794556	4.65067495079913	6.58765862947729	0.000416078358576839	0.0942815088769868	0.625643897445616
UACA	0.761200361622752	3.46173351566262	6.57084440550759	0.000422253700706947	0.0942815088769868	0.612023142724005
TRIB1	1.74563339007513	3.95936297362168	6.56664855933084	0.000423810861621795	0.0942815088769868	0.60861844826377
C11orf58	0.964318484434512	4.78019459903019	6.52460688997097	0.000439778038065098	0.0942815088769868	0.57437670959948
EIF1	0.834910349271715	6.63213918386591	6.52321206712752	0.000440319351778704	0.0942815088769868	0.57323668869048
MYL6	0.836932060598524	6.41526501668906	6.47432590651227	0.000459777166587375	0.0942815088769868	0.533118684539802
ATP5A1	1.04515611055056	5.63302480514205	6.46416415751342	0.000463943034821905	0.0942815088769868	0.524739799788049
RNF130	1.06087629438545	4.45917647071098	6.4601885314936	0.000465584492846675	0.0942815088769868	0.521457956594959
NPTN-IT1	-0.781867390786065	4.22991002860253	-6.45947740099139	0.000465878797980518	0.0942815088769868	0.520870703151461
CDV3	1.0272437862788	5.20958356289315	6.45102716865827	0.000469392154360673	0.0942815088769868	0.513887326353297
KCNE3	1.17556234233506	4.80697120252455	6.44672629132827	0.000471191853488441	0.0942815088769868	0.510329375108604
RUFY1	0.811707228477041	4.56514668871228	6.43292186131047	0.000477021340896002	0.0942815088769868	0.498892825872125
SKAP2	1.30889320220446	4.81869054223809	6.43160157979423	0.000477583152058021	0.0942815088769868	0.497797679376494
MYL12A	0.82867468853085	5.03416811349851	6.42799613741786	0.000479121175987587	0.0942815088769868	0.494805851495706
ATP1B3	0.970600342593672	4.54126425527569	6.42745034830395	0.000479354489541603	0.0942815088769868	0.494352799366777
FPR1	1.71519358044554	5.89842990321449	6.42662068774201	0.000479709398850736	0.0942815088769868	0.493664033074027
MAP3K1	0.897155829680446	5.42876642116279	6.41890618980811	0.00048302377142404	0.0942815088769868	0.487255212207099
ALOX5	1.00701820477023	4.98872301399723	6.41420483942031	0.000485056327313523	0.0942815088769868	0.483345655042587
LGALS3	2.6776413527748	5.82833608265986	6.41275305196819	0.000485685941743824	0.0942815088769868	0.482137776363342
CD53	0.876967554158809	5.62880007875107	6.40824258963278	0.000487647963157962	0.0942815088769868	0.478383294514683
RP11-846E15.4	-1.18114476471392	2.94397657741255	-6.39393348520191	0.000493932002964971	0.0946513592230397	0.466454401319563
MSRA	0.815951057775703	4.11949576953211	6.34855547310592	0.00051447529021296	0.0975280406205245	0.428442178454312
ITGA2B	0.818514880099323	4.68956191335067	6.34107980888764	0.00051795163347928	0.0975280406205245	0.422153246361832
APBB1IP	1.50726407604369	5.34766884182727	6.32132152243053	0.000527268426341823	0.0984264698621192	0.40549497043262
CHST2	0.767384342812302	3.94142204928788	6.26161856606174	0.000556594165024496	0.103012735465303	0.35483551902742
LCLAT1	-0.723976308248659	4.62109372330307	-6.2094250923522	0.000583750376380685	0.107123141102944	0.310146673420073
CNP	0.773350562458993	4.36712750126741	6.17894137747095	0.000600303117044441	0.108682058145338	0.283871492778156
IDS	0.788445013461875	4.69771172771955	6.17534618703472	0.000602290086971138	0.108682058145338	0.280764123014464
S100A6	1.35350177152961	5.99639437067709	6.15869380635006	0.000611591005811663	0.108682058145338	0.266347727401457
SRI	0.782862323036753	4.76559218336966	6.15739796901433	0.000612321561546654	0.108682058145338	0.265224262821627
ACTR3	0.746880869484593	6.16808016348151	6.13051746132906	0.00062770088317496	0.110293473034401	0.24186637193885
TMEM59	0.878485485533107	5.02384246172224	6.11570583530332	0.000636361571307247	0.110293473034401	0.228952425227686
CERS5	0.711848884734994	4.23439294960033	6.10918750679296	0.000640215743058795	0.110293473034401	0.22325944704242
UBE2D1	1.9212389789073	4.22128646988663	6.10526778154067	0.000642546113438312	0.110293473034401	0.219833154099758
SNAP23	1.18880530453024	4.69515262383655	6.09804132288148	0.000646867603000318	0.110293473034401	0.213510712780477
YWHAH	1.6567103813423	4.01913119048058	6.08497117786381	0.000654767408007522	0.110464425577762	0.202056885214304
RP11-140I16.3	-1.11120623721485	3.59612437770334	-6.07955506507353	0.000658072914913241	0.110464425577762	0.197303474454735
PGK1	1.0721817678526	5.12834398034922	6.03781750903008	0.000684188140445967	0.112804051124967	0.160533193834706
EMB	1.43522923855853	4.74037563678201	6.03003886921418	0.000689183683601964	0.112804051124967	0.153652900735483
NFE2L2	1.01660743311819	4.42736865758796	6.02058747426535	0.000695309057173825	0.112804051124967	0.145281414052659
EPB41	1.95784391082467	4.61370516160937	6.02030573814253	0.000695492590189267	0.112804051124967	0.14503167295633
CAB39	0.692899902967196	5.14846037406005	6.01637678486634	0.00069805776534338	0.112804051124967	0.141547723846239
MBD2	1.02214511597622	4.04877004850523	5.97680492368602	0.000724498741163551	0.115428583738032	0.106334533197376
HSPD1	1.07382436023113	4.39681632062414	5.97612891215216	0.000724960163866834	0.115428583738032	0.105731027316431
CCR2	0.830917890248269	4.74118435074523	5.94435731249334	0.000747025555630986	0.117208364334373	0.0772927726570174
RHOA	2.02270253117049	5.53350830893622	5.93373643676127	0.000754570195822495	0.117208364334373	0.0677536640869443
SORT1	0.768995066211039	3.95426397265806	5.92507325000589	0.000760787939685685	0.117208364334373	0.0599607456907973
MRPL20	0.828325227687586	4.41871836887541	5.92103315004106	0.000763707371812377	0.117208364334373	0.0563227752228439
CTTN	0.890227465439372	4.19134275080541	5.91470701385696	0.000768304178733055	0.117208364334373	0.0506215470265285
SSR3	0.853484996413306	4.20334943874451	5.91428089810318	0.000768614931905467	0.117208364334373	0.0502373148045434
GLUL	1.77556384085379	5.45087399937503	5.89279988531136	0.000784465876948663	0.118788979716408	0.0308334678577253
GNA13	1.4946531962187	5.10915697563919	5.8370214025099	0.000827377318815065	0.123700015108511	-0.0198661054398297
EIF1B	2.25578000294439	4.95184974921864	5.8342578393505	0.000829571286383889	0.123700015108511	-0.0223898967063301
POLB	1.1857553362849	4.34699313624008	5.82866016025652	0.000834035384032634	0.123700015108511	-0.027505354165525
FAM65A	0.756624368202225	4.60783521593389	5.81506290151218	0.000844992437550884	0.124472559474332	-0.0399504772865358
DGKD	-1.05802705642456	5.98860862171167	-5.79341529157267	0.000862773553326179	0.125511000991434	-0.0598201323053029
BTF3	0.893250305438809	6.62239710364725	5.7857616882375	0.000869160871204131	0.125511000991434	-0.0668617192069778
SUCLG1	0.944492977987276	4.74464677640665	5.78064873058352	0.000873457618247386	0.125511000991434	-0.0715706580793425
ANXA6	0.845437847122465	4.72494414533934	5.77369045038266	0.000879343663861845	0.125511000991434	-0.0779853340080434
PANK2	0.842730539802365	3.83999449720411	5.7717148229451	0.000881023005019763	0.125511000991434	-0.0798079286750255
TSC22D1	1.38985706350042	4.5507590009102	5.76206267322449	0.000889279812258737	0.125859248723207	-0.0887207566306039
OCIAD2	-0.739513069265623	5.48598699882054	-5.75073604589089	0.000899080568179563	0.126124489372568	-0.0991974740481316
RP2	0.68825816206272	3.91391303101741	5.74443541382828	0.000904585116565949	0.126124489372568	-0.105033599646548
RP11-846E15.2	-1.123756883304	4.91981446378425	-5.73983586480247	0.000908627521110212	0.126124489372568	-0.109297790093362
PAK2	0.655611475887405	4.402887546012	5.71816696318793	0.000927947841577606	0.127691945248272	-0.129429288420781
RBM47	1.10664231185884	4.58349253248796	5.71017310173323	0.000935191943337443	0.127691945248272	-0.136873722522711
DRP2	0.734142165204731	3.12611867265368	5.70751968682282	0.000937610570540095	0.127691945248272	-0.139346881545507
LIG1	-0.811554459290893	4.46207304824112	-5.70011805083041	0.00094439463833982	0.127812009366315	-0.146251278298339
ENO1	0.845473003739175	4.68745356129971	5.69265005008818	0.00095129568471301	0.127946315259475	-0.153225914575802
CST3	0.80667028419324	4.79235318595483	5.68412299057779	0.000959245012303745	0.128219083311267	-0.16119989082484
PPP2CB	0.710933160553995	4.50498321393082	5.65007714076603	0.000991739285639675	0.131749217737678	-0.193146609214017
HIATL1	0.953728329831581	4.15153360022911	5.63193671810023	0.00100955853816131	0.132072712320618	-0.210240067369429
ATP6V0E1	1.02664281471334	5.69632334744836	5.6284420793286	0.00101303260461153	0.132072712320618	-0.213538740675971
CEBPD	1.43166413102595	5.26946779330072	5.61728169960228	0.00102421782828991	0.132072712320618	-0.22408569598196
FLOT1	0.80492243772228	4.90695198709616	5.61507261455092	0.00102644829394818	0.132072712320618	-0.226175601737258
RPS9	0.799199960248838	6.34352211848964	5.60776864915034	0.00103386201054507	0.132072712320618	-0.233090800502028
DDX3X	1.32886915041122	4.48749972831723	5.60488551814965	0.0010368050588922	0.132072712320618	-0.23582270466916
CAMKK2	0.643899629597001	4.2779898729694	5.60128922812479	0.00104048932737334	0.132072712320618	-0.239232133762358
CPT1A	0.834941197859729	3.9930742806856	5.59887759685989	0.00104296821865825	0.132072712320618	-0.241519560934961
GS1-124K5.11	-0.823920788923725	3.97394503311649	-5.58791925686156	0.00105431632097368	0.132386963888435	-0.251924683075471
TRIT1	-0.956320417643141	4.27735992692995	-5.56542895369081	0.00107804496156144	0.132386963888435	-0.273336987929422
CLEC7A	1.29737720023826	4.53724889521994	5.56266164353299	0.0010810059861452	0.132386963888435	-0.275976998075366
NDUFA12	-0.839979827238089	6.25431760558619	-5.55802434006055	0.00108598846686608	0.132386963888435	-0.280403607236005
PRUNE	0.697664417001488	4.44400879139514	5.55801028098771	0.00108600361170256	0.132386963888435	-0.280417032546104
UBE2D3	1.33523733173048	5.59300189969053	5.54999179986419	0.00109468023802931	0.132386963888435	-0.288078986030101
SPCS2	0.75947875166128	5.26259497893255	5.54891349359899	0.00109585299487108	0.132386963888435	-0.289110099036106
MSRB2	0.744762464227097	4.20098725239676	5.52707226103574	0.00111991461465461	0.132386963888435	-0.310033843948291
COQ10B	0.804878713466463	4.05689410630881	5.52292730317243	0.00112454780955378	0.132386963888435	-0.31401296062134
HMGB2	1.14882964239602	5.00401699452182	5.52070250251488	0.00112704357016345	0.132386963888435	-0.316149836587833
YTHDC1	1.11434130705161	4.29474819413727	5.51938819280749	0.00112852088084417	0.132386963888435	-0.317412562449717
STOM	0.980163257264358	5.06672852931677	5.51646364229629	0.00113181596527451	0.132386963888435	-0.320223285028192
DDX6	0.838553428599549	4.26218531372368	5.51637592194314	0.00113191496680435	0.132386963888435	-0.320307611519954
TFE3	1.23884788819415	4.33014203487452	5.50678937649958	0.00114279337246308	0.132386963888435	-0.329530403521231
SLC26A11	-1.06511340647762	5.51569028358342	-5.4998072299802	0.00115079051254703	0.132386963888435	-0.336256538489264
SEPT9	0.696191739822814	5.50209510336853	5.49457794096357	0.00115682125334218	0.132386963888435	-0.341299015988157
LINC00623	-0.715003856558504	6.510825080535	-5.49296435986546	0.00115868931234366	0.132386963888435	-0.342855806148822
CMBL	1.05615772376959	4.85001791877026	5.49094880125741	0.00116102751685902	0.132386963888435	-0.344800991140468
SEC61B	0.710905402917511	5.25518655318371	5.49044660244487	0.00116161093279776	0.132386963888435	-0.34528575329511
PTGS2	1.4612399988762	4.54402574818425	5.46795797489991	0.00118807790847588	0.134694445183962	-0.367033561264469
PSEN1	0.750347720851867	3.79211636284775	5.44917737339508	0.00121070166773008	0.136093300983054	-0.385255566963615
PCBP2	1.07923163568461	5.47127106811081	5.44132947223158	0.00122029882827145	0.136093300983054	-0.392886279281265
RP5-930J4.4	-1.00789379180236	4.55047290174291	-5.44002665001523	0.00122190031420252	0.136093300983054	-0.394153973406984
EMC3	1.63501340058493	5.59183316212192	5.43426763339133	0.00122900793954648	0.136093300983054	-0.399760874366793
S100A8	0.677246807181069	7.70455729572497	5.4308223659955	0.00123328223151384	0.136093300983054	-0.40311760936242
RYBP	0.698103627615176	5.24884817830893	5.42598537937767	0.00123931138203504	0.136093300983054	-0.407833421993713
TRAP1	0.704229788610961	3.85562622314694	5.41833122828866	0.0012489199193736	0.136093300983054	-0.415303278886958
PAQR8	-0.737815421383674	5.06507849977009	-5.41692381689664	0.00125069580195934	0.136093300983054	-0.416677797992057
FCGR2A	1.91421334978939	4.4926630951347	5.40119119640002	0.00127074191696813	0.136964610388287	-0.43206379432448
CANX	0.729568743660042	4.74466697882373	5.40071568224212	0.00127135340759424	0.136964610388287	-0.432529434227083
CLU	1.43802448067538	4.70503378686279	5.3893024943208	0.00128613004948731	0.137870594512863	-0.443716239971976
TSEN54	-0.648208823382603	5.00281903383885	-5.37726209103015	0.00130192849295442	0.138453258231189	-0.455539940029984
LOC100288152	-0.746628554847295	4.01854623748882	-5.37542869380651	0.00130435322246063	0.138453258231189	-0.457342334362846
SGK223	-0.71692440407921	5.68779874477451	-5.36332581935902	0.00132048768190532	0.13948214762916	-0.469253789291413
ATP5F1	1.03418002094514	5.65597196163051	5.34837205214006	0.00134073349364181	0.140933218792814	-0.484002848529244
TROVE2	0.726483424356996	4.55155904305411	5.33740318238067	0.00135580612041668	0.141591540552844	-0.494843946386197
LRRC40	-0.811486189968956	4.89461802638833	-5.33432225504484	0.00136007390943898	0.141591540552844	-0.497892397207959
IL2RB	-0.696156271140278	6.32070978326572	-5.32406577977088	0.00137439067141493	0.14239739520966	-0.508051550986956
C8orf37	-0.797960004800081	3.84505612684886	-5.31676031361572	0.00138469150368897	0.142781475337528	-0.515297829002544
PLCG2	0.980971693043206	4.21860410773882	5.31001847233087	0.00139427466184754	0.143088263164203	-0.521992535091163
TNNT1	0.823782113151452	3.55127909114433	5.2961356077827	0.00141424410333841	0.1437822248749	-0.535800999271759
WDR82	-0.916272539301508	6.34285598831275	-5.29608553847725	0.00141431670353531	0.1437822248749	-0.53585085550613
LOC151657	-1.01808096342146	4.05644061228189	-5.27925852481112	0.00143895470127138	0.144558254498113	-0.552628784747979
ATP6	1.16770575148885	6.90744456252016	5.27925338173523	0.00143896230508284	0.144558254498113	-0.552633919692042
FBXO46	-0.613548955113695	4.89578935337219	-5.27475827185632	0.00144562542409367	0.144558254498113	-0.557123529124413
BCL6	1.1353747897971	5.17254298961899	5.26964724380322	0.00145324367293106	0.144558254498113	-0.56223220455353
MICU3	-0.91680877646033	2.29483724450451	-5.26810081997625	0.0014555575775538	0.144558254498113	-0.563778735032772
DOCK2	0.731936283720878	4.55013840306223	5.26380637490854	0.00146200506765895	0.144558254498113	-0.568075471291184
MTSS1	1.01659085308356	4.107408616731	5.24296706574302	0.00149375138529374	0.146574959806605	-0.588967601834461
POLR2A	0.718276054819163	4.19145244006364	5.23750210245224	0.0015022042883365	0.146574959806605	-0.594457876851624
PADI4	1.13676754791128	3.88405233912236	5.23598407177	0.00150456181939513	0.146574959806605	-0.595983784485528
CTD-2035E11.5	-0.632731694853422	2.58524839766114	-5.23282769422584	0.00150947704982326	0.146574959806605	-0.599157718204175
BACH1	0.869046013574154	4.11857992567203	5.22032347137016	0.00152912711982736	0.147400332180464	-0.611747136097569
ZNF160	0.773751661628203	4.24379438049987	5.21638656135012	0.00153537321116832	0.147400332180464	-0.615716044721489
LAMP1	0.743587491194646	5.36287860427169	5.21448635762297	0.00153839822078068	0.147400332180464	-0.617632580486657
LDOC1L	-0.653154550527656	4.80159527488875	-5.20741233029059	0.00154971862327323	0.147830868142549	-0.624772490345549
SYNGR2	0.653464649034812	4.49023421947598	5.20236450871765	0.00155785372305581	0.147955107539695	-0.629872224793306
LOC202181	-1.16318221412055	3.91118948349376	-5.19580593751626	0.00156849526980358	0.148315268874789	-0.636504347201011
KRAS	0.823990393343375	4.44355805407581	5.17768550198191	0.00159832310882306	0.150094051516821	-0.654863880368652
ANXA2R	-1.0404892135249	4.93285906392627	-5.17597614511639	0.00160116957145958	0.150094051516821	-0.656598514854896
CMTM6	2.30917305072569	5.01724949823572	5.15743885884553	0.00163240650273451	0.152362631078504	-0.675440119173975
RPL3	-0.603266322778827	7.68748388748879	-5.15308356263125	0.00163984440294813	0.152399960092012	-0.679874942414173
PTPN11	0.976263508640164	3.66756003418906	5.14116172710478	0.00166039959590025	0.153148985462713	-0.692030114347303
EIF4G2	1.2911965889729	5.11956183831749	5.13997714564189	0.00166245774995736	0.153148985462713	-0.693239133230599
TXNL1	1.29004437714099	4.61725329614642	5.13615295291081	0.00166912166662973	0.153148985462713	-0.6971437637712
CAT	1.5999360992431	5.04010290558413	5.13094380359896	0.00167824723694125	0.153161766253212	-0.702466282164898
MAPRE2	0.795480736364693	4.62818445565916	5.124618508253	0.00168940345243739	0.153161766253212	-0.70893513318847
TXNL4A	0.928153426209515	4.75929141048774	5.12401039913777	0.00169048037935336	0.153161766253212	-0.709557384483817
PRO0471	-0.783009125498645	2.17892554507022	-5.11918993596262	0.00169904444998915	0.153296285500271	-0.714492068675589
LOC100996286	-0.70349595584505	4.64300150317233	-5.10173642245926	0.00173046213190966	0.155483099603203	-0.732390611003209
C9orf16	0.758443592153648	4.74516463749101	5.09699224576625	0.00173911428702705	0.155614796575553	-0.737264286910407
RGS10	1.18484559821744	5.58830511101159	5.08615164346641	0.00175906745019988	0.156450648883443	-0.748414504090516
RIOK3	1.24578866365791	5.23292594449231	5.08112749363491	0.00176840184378255	0.156450648883443	-0.75358861747878
ANPEP	0.926038278119676	4.18319821497109	5.07778486356363	0.00177464290195342	0.156450648883443	-0.757033292055001
SMDT1	0.918868257726732	5.12026643262101	5.0763360492535	0.0017773556675592	0.156450648883443	-0.758526900181686
PRKAR1A	1.50575309398848	5.40855984161932	5.05941852992821	0.00180937864193085	0.15841655784549	-0.775992736446796
ETS1	0.825292696439964	5.48536444428531	5.05683745451596	0.00181432097283095	0.15841655784549	-0.778661563399746
PRX	0.665027758836741	3.65797006982215	5.03427620413298	0.00185817222561707	0.161593820777156	-0.802036083863171
DSERG1	-0.774061937069715	4.48470445584194	-5.02827528247914	0.00187003508396757	0.161974958832935	-0.808267306327113
TSPYL1	1.75677292105286	4.07601289577768	5.02443785794281	0.0018776655431101	0.161987926974128	-0.812255085612135
CDC42	0.784166863565539	5.04967080642721	5.02000746190354	0.0018865185174406	0.162105841177218	-0.816862063036437
PLEKHA2	0.653965898538122	4.89941468860092	5.01287839220445	0.00190086244566284	0.162692788135902	-0.824282012356594
RPL35A	1.2172497251288	6.39298914193677	4.99461561139105	0.00193816857077464	0.163879846147846	-0.843327901603629
RCC2	-0.666661638335103	5.31109575003874	-4.99367259350031	0.00194011706741488	0.163879846147846	-0.844312839683896
DLG5	-0.661943155995833	3.55781044938503	-4.99358650105197	0.00194029506394897	0.163879846147846	-0.844402766481477
LINC01355	-0.662336502120829	3.58321804661901	-4.99131202941499	0.001945004177519	0.163879846147846	-0.846778977699647
CD37	1.26646515000205	4.56412077375584	4.97889126928151	0.00197094733732375	0.165039659162861	-0.85977030143781
LOC100996740	-0.972422472262195	6.5182317076064	-4.97515991879727	0.00197881653173334	0.165039659162861	-0.863678002128768
ESYT1	-0.609603966212949	5.72060937125692	-4.96857534838893	0.00199278899187594	0.165039659162861	-0.870579349173704
FBXL3	0.854060621574965	5.19322597324816	4.96815828045257	0.00199367772455998	0.165039659162861	-0.871016721694245
BTG2	0.944319799136681	5.51238153008908	4.96371135900226	0.00200318134858958	0.165039659162861	-0.87568191512976
BACH2	-0.951940807971957	4.60790424861296	-4.96309647701825	0.00200449941626639	0.165039659162861	-0.876327233706628
UBE2B	1.21621524919088	5.17183148598991	4.94547290531716	0.00204269351486034	0.167547293071158	-0.894849608771169
NCF4	0.907672504562801	5.26259498949743	4.94172112522453	0.00205092923860767	0.167588006538907	-0.898799330810427
VNN3	1.00192621772392	3.33293296785734	4.92583921899824	0.00208620664511598	0.16982976952384	-0.915544853654704
RPS27	0.690687644826559	7.20965682964173	4.91370039962008	0.00211362799295734	0.170524234595691	-0.928371806725336
THOC5	0.872276012718597	3.75235664418269	4.91298358671597	0.00211525983044172	0.170524234595691	-0.929130015577982
LAT2	0.775545566834935	5.22529952116869	4.9116224410134	0.00211836238599062	0.170524234595691	-0.930570001054996
KRT23	2.12212927075261	3.89065986354106	4.90520950093549	0.00213304855093089	0.171070493784657	-0.937358507709551
PELI2	1.22730841864422	3.97514819673867	4.89100066697184	0.00216599565591109	0.173071844771582	-0.952423688254743
WDR13	1.12940099784231	4.40391623294235	4.8859303897893	0.00217789005449157	0.173382467793972	-0.957807630772422
LRRC69	-0.864626564433844	3.95792463027292	-4.87509461459849	0.00220355557097431	0.174783122102116	-0.969328016657268
ZNRD1	0.827795388524188	3.85524207414646	4.85891284349892	0.00224251596965581	0.17546333391174	-0.986568394976556
TOR1AIP1	1.04312248448785	4.41016295075855	4.85726244282753	0.0022465327078497	0.17546333391174	-0.988329205506381
MAX	0.944291128589748	5.31317540200413	4.85295263604398	0.00225705989926795	0.17546333391174	-0.992929465227038
TRMT61B	-1.07223369524532	4.56126772162569	-4.83702143784621	0.00229645537019554	0.17546333391174	-1.00996110187428
CD9	1.02061535601786	3.80732722523639	4.83216595222297	0.00230861472309011	0.17546333391174	-1.01516036495331
CSTB	0.68956705935017	5.30491803857831	4.83031646308481	0.00231326522888533	0.17546333391174	-1.01714183255318
SNN	0.914012042369428	5.50473405020628	4.82885616690555	0.00231694451781458	0.17546333391174	-1.01870673660612
IST1	0.657648670562844	5.06070644694446	4.82852497370647	0.00231777988564943	0.17546333391174	-1.01906170408284
IPCEF1	-0.891428738254915	5.48486189232374	-4.8239873267304	0.00232925916513171	0.17546333391174	-1.02392691822781
YBX3	2.57620750159537	5.466690597754	4.82394393955514	0.00232936923182939	0.17546333391174	-1.02397345400774
TTTY15	-0.591366630948599	4.19129054390714	-4.81861947987888	0.00234292083342645	0.17546333391174	-1.02968668810303
IQCB1	-0.651473642721983	4.35350296369306	-4.81673258011807	0.00234774443183533	0.17546333391174	-1.03171249573469
NAP1L3	-1.39852189938498	3.26427162923304	-4.81446496981322	0.00235355595983112	0.17546333391174	-1.03414782508454
DUSP12	-0.727406191215652	5.15586887705368	-4.81119298955785	0.00236196989765654	0.17546333391174	-1.03766331998817
VPS26A	1.13133755741733	4.31501348955753	4.80822703830902	0.00236962594427158	0.17546333391174	-1.04085155104499
TANK	1.04866108256156	4.33351118196407	4.80770290641447	0.00237098177489526	0.17546333391174	-1.0414151158035
AIF1	0.891305506911563	5.9454455109919	4.80306989427783	0.00238300429224905	0.17546333391174	-1.04639868187218
ZBTB45	0.702798356570106	3.63703371725322	4.80058756554304	0.00238947388371251	0.17546333391174	-1.04907030656347
GLMN	-0.981203705169039	4.10094783324381	-4.79296852805406	0.0024094540033875	0.17546333391174	-1.0572767691222
RNASE2	0.57890155956783	4.28757779254716	4.78989659218194	0.00241756259894745	0.17546333391174	-1.0605882893767
RFTN1	0.855885867523559	4.6336964285139	4.78122667626278	0.00244061245306421	0.17546333391174	-1.06994287857647
SMARCAD1	-0.959262137715933	4.29437414445478	-4.78043441575542	0.00244273097597647	0.17546333391174	-1.07079833056708
MTUS2	0.675533889859558	3.0479375050154	4.77889752435075	0.00244684652189759	0.17546333391174	-1.07245810483891
FLOT2	1.2188107189875	4.65839387325254	4.77748018104666	0.00245064880664422	0.17546333391174	-1.07398912212863
UQCRB	0.77957618733809	5.94169277767594	4.77460699034691	0.00245837694711258	0.17546333391174	-1.07709377844824
UBASH3A	-0.862486086426596	4.78298166624471	-4.77357282469931	0.00246116524779115	0.17546333391174	-1.07821159449353
SSH2	0.686578451837576	4.25241950114479	4.77279019918707	0.00246327769924618	0.17546333391174	-1.0790576428921
ZBTB4	-0.606925492403736	5.44717606400769	-4.77017293470225	0.00247035691285302	0.17546333391174	-1.08188775027855
PRDX3	0.932713206214552	4.82690534210483	4.76868094634762	0.00247440263577497	0.17546333391174	-1.08350158336134
CCNY	0.670655777471326	4.93162124240579	4.7673516270043	0.00247801349776231	0.17546333391174	-1.08493977631152
H2AFJ	1.0732088717634	4.79252402634404	4.76728315904993	0.00247819963828295	0.17546333391174	-1.08501385991064
REPS2	1.15900181651522	3.54764949230981	4.76626450089703	0.00248097086117001	0.17546333391174	-1.08611615951766
FASTKD1	-0.932514056420214	4.84220214352729	-4.76604363611327	0.00248157217253969	0.17546333391174	-1.08635518226715
CAPZA2	1.16239180512726	5.11442714878922	4.76378741175194	0.00248772415209881	0.17546333391174	-1.08879736484916
CD27	-0.798894023524517	5.89023155137006	-4.756636616465	0.00250733488109711	0.17546333391174	-1.0965431532968
SIRPA	0.920471763603	4.48859675706725	4.75636571909715	0.00250808119284867	0.17546333391174	-1.09683675923514
SSFA2	0.695597516099635	4.03051569247808	4.7542726770337	0.00251385581625626	0.17546333391174	-1.09910566902952
TP53INP1	1.12248062227445	4.10766013525384	4.75026665444689	0.00252494974837038	0.17546333391174	-1.10345034139301
KIAA0430	1.50870056343978	4.71477754469227	4.7465901523735	0.0025351792831284	0.17546333391174	-1.10744000057319
RBM4	-1.54466540724648	4.77367621394039	-4.74620520163798	0.00253625304859954	0.17546333391174	-1.10785787149184
THBD	1.26896707412378	3.4844118522193	4.73207130995602	0.00257603149320935	0.176821177432872	-1.12321764541975
FAM169A	-1.08467958469293	3.62718623339664	-4.73014596868629	0.00258150390380494	0.176821177432872	-1.12531256808393
SFT2D1	0.726226562285238	4.70405154058161	4.72833513364311	0.00258666270339559	0.176821177432872	-1.12728346587545
PTPRO	1.45430213924126	5.46008274541066	4.72767606661553	0.00258854314427914	0.176821177432872	-1.1280009253565
NDUFB2	0.596190448087386	4.99364809515245	4.71762229724575	0.0026174185176673	0.177731619183649	-1.13895447338552
IKZF1	0.843607334463026	4.87200690247111	4.71632225546595	0.00262117855341683	0.177731619183649	-1.14037210215265
TBL1X	1.02998875971744	4.35807359733876	4.71346487505619	0.00262946400528102	0.177731619183649	-1.1434889250313
NCOA6	0.782209314305419	4.0119239357658	4.70435178280463	0.00265608492871604	0.177731619183649	-1.15343861370722
SRC	0.621268324424781	3.31063268567157	4.70110776995012	0.00266563376835903	0.177731619183649	-1.15698379635778
MRPL18	-0.556220554920054	5.35784504093984	-4.6986421527401	0.00267291701593375	0.177731619183649	-1.15967949999603
LMBRD1	1.1967076257601	4.84510836573078	4.69856933441146	0.00267313245328563	0.177731619183649	-1.15975912910407
EFCAB13	0.629500137440778	3.02458358047527	4.69837123329596	0.00267371864531761	0.177731619183649	-1.15997576334397
RWDD1	0.638524775548508	4.63934960479766	4.69757111887645	0.00267608768838944	0.177731619183649	-1.16085079862134
ZNF248	-0.672189317744543	3.76815871950693	-4.69250151361555	0.00269115275648973	0.177731619183649	-1.16639760891693
POLR2G	-0.627761387056258	6.09249257309773	-4.68963522886059	0.00269971221860585	0.177731619183649	-1.16953560937004
RPP40	-0.762717167821694	4.02880792884363	-4.68941706551627	0.00270036495388475	0.177731619183649	-1.16977451051328
ZFP36L1	1.83873090788397	4.72759252151642	4.68478202072173	0.00271427452200367	0.178105759089296	-1.17485203553455
SLC12A6	0.759682889181176	4.82833400059457	4.67839086767383	0.00273358544066087	0.178830994356708	-1.18185923640699
FAM120A	1.27190128810177	4.4926933726477	4.67549550002447	0.00274238424735657	0.178866230398371	-1.18503595093753
CD4	0.697884037795107	4.36406328145661	4.67213929091111	0.00275262309510604	0.178994896400679	-1.18872005179107
SNX20	0.688279440751749	4.39948273593847	4.66465227816223	0.00277561795211312	0.179728328225827	-1.19694535185803
CTSB	0.868200805148353	5.94788004498001	4.66307097331576	0.00278050198372827	0.179728328225827	-1.19868379409152
CARS	0.636827463874168	4.3995557074706	4.65837054155804	0.00279507648866593	0.180132697278488	-1.20385380178422
PICALM	1.16904242684233	4.46691623728917	4.65343452172913	0.00281047329818451	0.180587503854266	-1.20928693654835
HAL	0.911882311862927	3.91888268748664	4.65056803161409	0.00281945809353991	0.180628833010394	-1.21244399873051
RHEB	0.872513798585558	4.1681697873244	4.64547068276395	0.0028355146171432	0.181121632801235	-1.21806147714331
VCL	1.7176078491753	5.39945201815643	4.64262144464922	0.00284453407794699	0.181163355658424	-1.22120335638607
USP22	1.12716996528117	3.86272295816462	4.63242062005566	0.00287708888261983	0.18196301341729	-1.23246310917365
RAB5A	0.630617245291123	4.95390678292813	4.63052442021576	0.0028831860880456	0.18196301341729	-1.23455808312612
RPLP1	1.36176955192685	6.94265856609475	4.62798813842313	0.00289136401150178	0.18196301341729	-1.2373611850085
ACSL1	1.30767902953906	5.34047154398009	4.62426453449462	0.0029034172209062	0.18196301341729	-1.24147848211225
EEF1A1	0.585420401424296	7.6633374415165	4.62326050667119	0.00290667681801076	0.18196301341729	-1.24258906511924
MIRLET7D	-0.558507461027054	4.516509509595	-4.61803949962374	0.00292369285238046	0.18196301341729	-1.24836690681416
NCL	0.796447713107397	4.95328964718396	4.61795904711011	0.00292395592667568	0.18196301341729	-1.24845597578341
TBL1XR1	0.861555281991087	4.57671458982161	4.61371761760482	0.00293786256735468	0.18196301341729	-1.25315320835923
SLC25A26	-0.632364442892518	4.59762957296412	-4.6133386790989	0.00293910860157347	0.18196301341729	-1.25357301701403
ERGIC3	0.987811572064791	4.05243929263787	4.61272676689544	0.0029411219495729	0.18196301341729	-1.25425097774045
PIK3CD	0.691004374189826	5.55155210343375	4.60968644813735	0.00295114820855674	0.182063143327885	-1.25762039910902
QKI	0.591783194409611	4.66392016021751	4.6021888258944	0.00297603688850284	0.183010254848026	-1.26593627778831
LOC100507535	-0.652684413243467	4.48265346851474	-4.59898992690914	0.00298672692634293	0.183010254848026	-1.26948717855306
FAM189B	0.634005959482959	4.08603574194138	4.59745989559707	0.0029918550944953	0.183010254848026	-1.27118618299543
UNC5CL	-0.836403508860915	3.84564062473304	-4.59171768820438	0.00301118884802229	0.183263352239385	-1.27756607293741
PECAM1	0.681532070053128	5.38243525523483	4.59120575705468	0.00301291924804752	0.183263352239385	-1.2781351253772
SGK2	0.765450697020277	3.59766249767136	4.58636352503186	0.00302934162358641	0.183603100141565	-1.28351984380727
LOC101928054	-0.806343376505342	4.38204943368588	-4.58456616429687	0.00303546272516303	0.183603100141565	-1.2855195751903
RALB	1.06919792192049	4.9655219528503	4.57961946743236	0.00305238052831676	0.184112111309669	-1.29102605551262
C4orf29	-0.953000232721208	4.36822673335868	-4.57361132476163	0.00307306999746399	0.184845160347459	-1.29771966063848
APCDD1L-AS1	1.19251169538319	3.66674106141951	4.56345931034358	0.00310838530055621	0.185799913479411	-1.30904377678818
CYB5R3	0.884902848691604	5.57865094009171	4.56322785561295	0.00310919570641186	0.185799913479411	-1.30930215736906
PAIP2	0.974510185646597	5.49935710755195	4.55947935688799	0.00312235337989285	0.185799913479411	-1.31348799243023
LILRA5	1.21461000314842	4.47070992312112	4.5592204519651	0.00312326445490466	0.185799913479411	-1.31377719147796
TRMT5	0.713267834848261	5.45370240901746	4.55176666948466	0.00314962143574355	0.18663118953774	-1.3221079945585
PXN	0.655001111293491	4.58683771114588	4.55040147674154	0.00315447563363872	0.18663118953774	-1.32363483607431
NAIP	-0.567984956915419	4.54618667618718	-4.54114141994715	0.00318762234609245	0.186953728029513	-1.3339996775972
NUP50	0.899993198767415	4.26792713876302	4.53850131310154	0.00319714365562377	0.186953728029513	-1.33695742554032
MXD1	1.85361168088752	4.79274843840304	4.5380563064362	0.00319875165036029	0.186953728029513	-1.33745608884007
MBNL3	1.45649482412152	4.75245824115693	4.53677582535847	0.00320338359056713	0.186953728029513	-1.33889115084967
MUT	-0.649903500017869	4.30389125102554	-4.53578533863872	0.003206971646547	0.186953728029513	-1.34000140053652
CD52	-0.709399507206966	6.98821506895115	-4.53447387798895	0.00321172932608197	0.186953728029513	-1.34147168975698
WIPI2	0.787106931638149	4.77533595808316	4.52805494452139	0.0032351294471436	0.187224166009726	-1.34867221009234
RAB8B	0.586689345057074	4.95811039448862	4.52772893404944	0.0032363229702523	0.187224166009726	-1.34903810270532
PLB1	0.712656220611914	3.58663637559674	4.52609457089222	0.00324231376436904	0.187224166009726	-1.35087267527996
SESN3	1.70968154269803	3.92419153753749	4.52224565762893	0.00325647089337027	0.187541544481489	-1.35519486781244
PDSS1	-0.656508146313229	3.91283878005423	-4.5178171963443	0.00327284496168047	0.187706826760153	-1.36017097725825
VIM	0.971404103704701	6.19524709770656	4.5153765395652	0.00328190837443172	0.187706826760153	-1.36291487958602
NCOA2	0.728322375603194	4.29666764573523	4.51445273254141	0.00328534623358724	0.187706826760153	-1.36395373068511
ATP7A	-0.583573242128478	3.95719152015009	-4.51119070380705	0.00329751767920942	0.187773605635133	-1.36762314527817
S100P	2.26597114522856	5.10026864581268	4.50744541290315	0.00331155425648993	0.187773605635133	-1.37183839934594
TBC1D10C	-0.894818814399722	6.13593929321082	-4.50718580812302	0.00331252966438629	0.187773605635133	-1.37213066772819
KDM3A	0.86854967806692	4.41006347811712	4.50320360665473	0.00332753207026668	0.18813153903278	-1.37661534344438
GPR183	-0.608172644182964	5.51283643663617	-4.49707213633328	0.00335077969011424	0.188952560962848	-1.38352573928222
IL18RAP	-0.863442522544915	5.86857168942923	-4.49206389218051	0.0033699027721924	0.189245218920711	-1.38917494721079
KYNU	0.590420431645934	4.19290915802116	4.49010965680242	0.00337739759645419	0.189245218920711	-1.39138044271941
BMP8A	0.670505020246704	3.59610039405081	4.48886310256015	0.00338218803557381	0.189245218920711	-1.39278760738961
LTB	0.552659162914765	5.6796005861915	4.47925973620852	0.00341934784254395	0.190082672818453	-1.40363714193303
FAR2	0.529829735521168	3.58997216257001	4.47873906293439	0.00342137551296981	0.190082672818453	-1.40422582679304
ARHGEF12	0.72681651829047	3.07513139532659	4.4781965814144	0.00342348953538361	0.190082672818453	-1.40483921746723
RRAGC	0.696467288540779	4.61788341845871	4.47323869745372	0.00344287765249136	0.190652152635486	-1.41044747255847
MIDN	1.19361994646615	3.79315607551454	4.47108061313577	0.0034513551229847	0.190652152635486	-1.41288995543531
HOMER1	-0.710494875823544	3.3546297669011	-4.4667406287991	0.00346847404010548	0.190891836303384	-1.41780426818163
RPS6	0.636867325614867	7.30588650629889	4.46551510150765	0.0034733251825775	0.190891836303384	-1.41919255341021
INPP5A	0.877603428630437	4.13583759906012	4.45719217474538	0.00350647119463107	0.192179956877791	-1.42862756265052
PACSIN2	0.796547498191288	4.96649637147627	4.44926786547695	0.00353835706136893	0.192179956877791	-1.43762161978281
EDEM1	-0.689619678190392	5.31364318736661	-4.44830089545107	0.00354226999301934	0.192179956877791	-1.43871985643807
MBNL1	1.54214546254999	5.16560693904747	4.44484384980095	0.00355629866019585	0.192179956877791	-1.44264749599859
ROCK1	0.573983823770371	4.61826257151793	4.44450939475526	0.00355765915204064	0.192179956877791	-1.4430275867387
DAPK1	0.760040217778779	4.33686491012061	4.43860286848663	0.0035817812893273	0.192179956877791	-1.44974317592318
CXCL8	1.54893603569368	5.69635964884668	4.43763442262213	0.0035857537364829	0.192179956877791	-1.45084484267243
GNPNAT1	-0.696741905408771	4.73690574442632	-4.43473663202646	0.00359766941989177	0.192179956877791	-1.4541422090623
RPL7	0.832552253017564	7.12965328465337	4.43156222640562	0.0036107731140148	0.192179956877791	-1.45775596967958
MSRB3	0.527867209458834	3.69569323180355	4.42976107647808	0.00361823171605232	0.192179956877791	-1.45980716958231
HCAR3	1.68625728432588	5.13784533510362	4.4287634190973	0.003622370410498	0.192179956877791	-1.4609435668328
DBT	0.914137490046448	4.00545826458693	4.42849108992783	0.00362350105878562	0.192179956877791	-1.46125379700634
ID4	0.536659049570961	2.78370280214968	4.42366299748021	0.00364361149176696	0.192179956877791	-1.46675592337222
LINC00685	-0.536779698924814	4.18989215103891	-4.42218313397878	0.00364980039015436	0.192179956877791	-1.46844317852204
NAT9	-0.541375920343133	4.65867784561887	-4.42190166834728	0.00365097882284134	0.192179956877791	-1.46876413153435
CRLF3	-0.500161922757611	6.53810450082795	-4.42105470955817	0.00365452739988244	0.192179956877791	-1.46972999305529
ZNF776	-0.892379040054207	4.90756283857029	-4.4207842529189	0.00365566136341295	0.192179956877791	-1.47003844419234
LRRC59	0.58980414653037	3.57804644251926	4.42058108702556	0.0036565134494158	0.192179956877791	-1.47027015956611
CNOT6L	1.01725122373905	4.00717016749735	4.41244574601081	0.00369081555596886	0.192609160701645	-1.47955446523853
CD300A	1.14602808501006	5.00011243978403	4.41115076664916	0.003696308686209	0.192609160701645	-1.48103337356418
LOC338620	-0.83135528586926	2.95836280704278	-4.41046757031328	0.00369921037656641	0.192609160701645	-1.48181372069121
IL4R	-0.863661355502237	5.83945202782901	-4.41022079409714	0.00370025911387661	0.192609160701645	-1.48209560807952
IL1R2	2.03331676864316	3.92806676719488	4.40742159646256	0.0037121781740348	0.192665516395105	-1.4852937982087
ACTN1	0.634270635672046	5.89096673977577	4.404366573781	0.00372523528139306	0.192665516395105	-1.48878579762557
URGCP	-0.528590339818454	4.58206637144503	-4.40371326210241	0.00372803414470994	0.192665516395105	-1.48953276190253
SOS2	0.581450469633644	3.64762906110591	4.39568644556238	0.00376261344012131	0.193749239073809	-1.49871614678306
LINC00294	-0.555370702176907	4.47721197519972	-4.39469737604249	0.00376689894015303	0.193749239073809	-1.49984848707046
PPP2CA	1.08239924110431	4.72917954066934	4.392214523304	0.00377768071819519	0.193843360833646	-1.5026917236514
HEBP2	0.571803067469565	5.08931881190613	4.38461843962489	0.00381088025624219	0.195084636096143	-1.51139687763745
REPIN1	0.68778652247881	4.25249127952103	4.37931377278182	0.00383425717418081	0.195783949408167	-1.51748187061413
FOXC1	0.640771004156337	3.3367693586659	4.37742392608321	0.00384262392622477	0.195783949408167	-1.51965087265205
CTD-2287O16.5	0.54101266195959	3.0232981196468	4.37461719384465	0.00385508739047496	0.195957892848227	-1.5228733166073
ANKRA2	-0.895740315279321	5.09708369576116	-4.36362261287408	0.00390434392216404	0.197613444064992	-1.53550922677896
PCGF5	1.39660389272409	4.86324219456344	4.36225344308602	0.00391052671167103	0.197613444064992	-1.53708423219268
HBP1	1.09068642085476	4.39374878563865	4.36125660838842	0.00391503498216873	0.197613444064992	-1.53823112757141
NFE4	1.20282961833133	3.63317517385087	4.35381849943708	0.00394885732451937	0.198416684998198	-1.54679428093271
RERE	0.586024169736007	3.49247636761257	4.35372718557611	0.00394927455593532	0.198416684998198	-1.54689946482581
MED22	-0.515189326104776	4.30178107989983	-4.34979570183864	0.00396728482214361	0.198860151709949	-1.55142946179875
MAPK14	0.849874299586543	4.47341833612217	4.33967575573464	0.00401406573886617	0.199973729613762	-1.56310211414067
STRIP1	-0.594419137048966	4.77592055032167	-4.33930359077335	0.00401579776625787	0.199973729613762	-1.56353171237389
RP11-379H18.1	-0.710452944119786	3.22102919258486	-4.33856216988643	0.00401925075690332	0.199973729613762	-1.56438762105269
TRBC1	-0.778975907404137	7.21481007351407	-4.33685927457184	0.00402719407544894	0.199973729613762	-1.56635382569241
TGFBR2	0.737609040714301	5.01002277480895	4.33482552411544	0.00403670355132674	0.199973729613762	-1.56870268970781
UBE2Q2L	-0.604198710323861	3.40915276469061	-4.33307459626152	0.00404491057406612	0.199973729613762	-1.57072547324126
SNX18	0.6143397321969	4.92897549596716	4.32044295649845	0.00410467005324638	0.20212075493984	-1.58533379080936
SSR2	-0.548708502245455	6.33186974320364	-4.31832506470531	0.00411478529784721	0.20212075493984	-1.58778575857438
PPAP2A	-0.619012131821546	3.71852096566487	-4.31799980310695	0.00411634122695435	0.20212075493984	-1.58816239443507
LOC284513	-0.610349092354867	3.00332639567953	-4.31457656702949	0.00413275637103322	0.202467661670483	-1.59212741277303
HGD	0.620636108131502	3.91154402249169	4.30863553935581	0.00416141763488262	0.203411596988145	-1.59901343209645
COPA	1.58897624408383	3.84078921266687	4.30242155210771	0.0041916320201067	0.204063338829759	-1.60622224769576
EMC7	0.982827413702288	4.23404820011153	4.30201880748989	0.00419359867826927	0.204063338829759	-1.6066896961898
RNF141	0.930841452912376	4.17121430046408	4.29663074609937	0.00422000806848155	0.20449135451469	-1.61294604070033
ITGA8	0.596078581327844	2.84921952327793	4.29472375741762	0.00422939928674067	0.20449135451469	-1.61516152176366
URB2	-0.597480536320562	4.05184375281101	-4.29445486367222	0.00423072535432628	0.20449135451469	-1.61547396400328
B4GALT1	1.0046447173613	4.01460113683025	4.29153794501517	0.00424514002282798	0.204675881000018	-1.61886407980183
HAUS1	-0.938316527555917	4.55771354088714	-4.28934267418221	0.00425602443574154	0.204675881000018	-1.62141643209819
PDE3B	-0.552271117406931	4.31759999516817	-4.28795928632665	0.00426289934104591	0.204675881000018	-1.62302526168224
MRPS22	-0.809918652849646	5.01195680668038	-4.28424912610016	0.0042813983282312	0.204757877327342	-1.62734164837114
C6orf48	-0.82267803708527	6.08281548576091	-4.283772098305	0.00428378326091051	0.204757877327342	-1.62789679046081
MGAM	2.07290284585967	3.96692116433099	4.28150319170815	0.00429514700987876	0.204757877327342	-1.63053776459868
TNFAIP6	1.82844753737668	4.0046444068322	4.27772676903574	0.00431413534262406	0.204757877327342	-1.63493540512844
LDHB	-0.745052154756556	7.18182087961305	-4.27557701551269	0.00432498616215185	0.204757877327342	-1.63743987339819
COQ6	-0.55280883376669	3.93199037948409	-4.27534498765021	0.00432615912532759	0.204757877327342	-1.63771023339369
EIF2D	-0.508957746270569	5.10686065180294	-4.27306148075295	0.00433772171212816	0.204757877327342	-1.64037147476137
PLXNC1	1.31218767481304	4.31612771087576	4.2725622272653	0.00434025425756212	0.204757877327342	-1.64095343208049
GCA	0.889053105315614	5.83899155064207	4.27055624365716	0.00435044648764953	0.204792539659919	-1.64329214381031
RHOT1	0.560747348234448	4.78543307349245	4.26461493998426	0.00438078983943062	0.205348627872609	-1.6502229296082
ANAPC11	0.528290130243422	4.74573423384165	4.26452988731702	0.0043812259202524	0.205348627872609	-1.65032219073519
PSMD5	0.602255709678732	3.81214569823146	4.26116462182985	0.00439851896315174	0.20538190598131	-1.65425062637711
RELL1	0.734066368545915	4.89823417435902	4.26070137867024	0.00440090534660237	0.20538190598131	-1.65479154295377
SFXN1	-0.707215866424367	4.00061983350176	-4.2569592310006	0.00442023564755493	0.205407999595021	-1.65916248476108
BZW2	-0.718548604740581	5.55763932071494	-4.25585727893658	0.00442594578380262	0.205407999595021	-1.66045005150738
RPF1	0.737744460079291	3.77239532572792	4.25509082968652	0.00442992222272443	0.205407999595021	-1.6613457243954
C5orf45	-0.675810761440304	4.25666277510701	-4.25062331031129	0.00445317929494209	0.206045180454436	-1.66656845504856
LOC101929787	-1.40905964385531	4.33242755741775	-4.24728659845135	0.00447063792571937	0.206094529250783	-1.6704714323302
CLPTM1L	0.501653389031266	4.78422334135885	4.24678269346107	0.00447328109115489	0.206094529250783	-1.67106101817331
NLRC3	-1.06143878207415	5.6531048169024	-4.24133868380458	0.00450194765696729	0.206974892917133	-1.67743344259837
C2orf88	0.869956373977701	5.52384069283742	4.23373400328748	0.00454233325458136	0.207788432187352	-1.68634344086385
RPS15A	1.29945340368086	6.6460552768271	4.23372619118074	0.00454237494770676	0.207788432187352	-1.68635259894084
SHOX2	0.526698908926555	2.76802184722724	4.23259237192336	0.00454843062975916	0.207788432187352	-1.68768187704393
FTO	-0.653682683452666	4.92660444810053	-4.21986978552435	0.00461699853637853	0.210476813277349	-1.70261266992872
LIX1L	0.72818756642206	4.53833645257799	4.2179688526755	0.00462734157584632	0.210505156477681	-1.70484589886708
RPUSD4	-0.669665523351469	4.99846550837108	-4.21351429585415	0.0046516797103493	0.210831132837639	-1.71008154488329
TNFAIP8L1	-0.664713730539681	4.3531982229141	-4.21309462728599	0.00465397993425655	0.210831132837639	-1.71057497425177
C6orf62	1.0912391304975	5.26924890672885	4.20954361107484	0.00467349376164	0.211273139696352	-1.71475131200487
ATP6V0C	0.93331341264806	6.14169562298971	4.20689588761703	0.00468810274918651	0.211492035272676	-1.71786668258058
HTR4	0.812069524284453	3.59512476495704	4.20361210555774	0.00470629157243552	0.21187118026927	-1.72173210604674
MAPK1	0.768450594289069	4.89883512101374	4.20179363945392	0.00471639766065481	0.211885632663525	-1.72387345572355
FKBP4	0.638808556336692	3.71495489294563	4.19759561464473	0.00473982004783814	0.212497025498731	-1.7288190162358
RPS28	1.23045698168229	6.20469363380323	4.19518406606821	0.00475333325924971	0.212662558668994	-1.73166133710167
DPYD	0.877479214428968	4.4722222518532	4.19297564825257	0.0047657456665097	0.212778261160002	-1.73426510726435
ATL3	0.769913833496705	3.93424828102558	4.18802779189849	0.00479368562971626	0.21327249116039	-1.74010173385328
MTMR1	0.557022897917895	4.3571158152741	4.1845251961952	0.00481357405517779	0.213518874337286	-1.74423600048768
AC009120.6	-0.712125657887149	4.24828102192586	-4.18266263218354	0.00482418726948924	0.213518874337286	-1.74643531308677
CMPK1	0.701887388917077	5.03122432327465	4.18135810697503	0.00483163611458716	0.213518874337286	-1.74797604451066
SLC25A5	-0.629145488459531	6.76085668680314	-4.17575125032949	0.00486379664722117	0.214097113712781	-1.75460140057867
ZC3H4	1.18447106722764	4.42177640926609	4.17356356559255	0.00487640928968221	0.214097113712781	-1.75718792849639
UBE4A	-0.895658700148633	5.91251232985316	-4.17332855945734	0.00487776632178506	0.214097113712781	-1.75746582752079
LMO2	1.17367688155083	4.53213824903291	4.1680793010485	0.00490818718207789	0.214097113712781	-1.76367560967683
JAK3	1.06646789154208	4.16608023933006	4.16369207695689	0.00493377352863747	0.214097113712781	-1.76886920101899
COX10-AS1	-0.760250330708304	3.33711258188809	-4.16334018376376	0.00493583216324395	0.214097113712781	-1.76928591304873
BECN1	0.672595461258022	4.85118999717283	4.15984267429991	0.00495634496570909	0.214097113712781	-1.77342880490347
EGLN1	1.56530949680433	4.25125837689178	4.15979325295631	0.00495663549605747	0.214097113712781	-1.77348736062621
PPAT	-0.836539432563231	3.80818224991967	-4.15973970654511	0.0049569502974796	0.214097113712781	-1.77355080430561
ERLIN1	0.749829910466064	4.05781458019874	4.15570500135884	0.00498073427737724	0.214097113712781	-1.77833266204362
CSTF3	-0.74365037173316	4.17680897159432	-4.15385423607945	0.00499168650494808	0.214097113712781	-1.78052707684368
PTGS1	0.579589895206944	5.338189086228	4.15224462454235	0.00500123334145801	0.214097113712781	-1.78243603201715
ZNF418	-0.770958393387248	3.83946570778976	-4.15162703070975	0.00500490174288365	0.214097113712781	-1.78316859780228
PTPRS	0.549235289295544	3.27919566147233	4.15096844690303	0.00500881689973251	0.214097113712781	-1.78394985543539
YBX1	1.7392037132283	6.18984424034946	4.15071521750492	0.00501032320317403	0.214097113712781	-1.78425027319276
OTUD1	0.653929199661085	4.51488118879109	4.14861903033023	0.00502281138342179	0.214097113712781	-1.78673749386573
COX6C	-0.749539939519574	6.18608631838451	-4.14785696010917	0.00502736000622872	0.214097113712781	-1.78764190890465
BORA	-0.935171323222053	3.78390749753262	-4.14627288335763	0.00503682959417124	0.214097113712781	-1.78952218510675
MIR3682	-1.0466298164702	3.51407729020199	-4.14533182429429	0.00504246457899317	0.214097113712781	-1.7906394096831
EIF4ENIF1	0.633889732253492	3.90340844800798	4.14280734042805	0.00505761547839065	0.214248858769944	-1.79363721515564
PCDHB13	0.674083163763654	2.75210099431186	4.14144262624364	0.00506582689988969	0.214248858769944	-1.79525825195432
FXR1	0.703674234837798	4.66873033668288	4.1389962696401	0.0050805834701945	0.214385440994031	-1.79816487551978
VMA21	0.740009790113176	4.06882656186482	4.13607532038098	0.00509826515636911	0.214385440994031	-1.80163670950946
ZNF407	0.763280317840838	3.0239575602266	4.1345224625814	0.00510769294955185	0.214385440994031	-1.80348302049262
TADA3	0.646299653990001	3.99092061795053	4.13436363263523	0.00510865833346819	0.214385440994031	-1.80367188851132
SLC2A3	0.768260852869955	5.32870937950377	4.12927067582114	0.00513972111746458	0.214710631818141	-1.80973029189183
PITHD1	1.86713455319453	4.52690131647145	4.12858609495758	0.00514391240007345	0.214710631818141	-1.81054497975996
SCAMP1	0.543976920367261	3.39032070497232	4.12822022377279	0.0051461539629452	0.214710631818141	-1.81098041854317
CECR5	-0.685823536784114	4.64144707322664	-4.12134055291113	0.00518850513457801	0.215537688250981	-1.81917241944585
NR3C2	-0.733820543599147	4.29300869429771	-4.11855031725359	0.0052057915837842	0.215537688250981	-1.8224971860987
CALM1	-0.79494231588703	4.52150766892948	-4.1167931951827	0.00521671023740323	0.215577563894522	-1.82459159866494
MSL1	0.829483573526324	5.295141824781	4.11491558739491	0.00522840558940367	0.215649323110375	-1.82683020149324
PRKACB	0.739237625446523	4.83076279463038	4.11117456270072	0.00525179446459859	0.216159541901976	-1.83129226341976
ACTR2	1.02303249724489	5.01917817225768	4.10901059351049	0.00526537641321326	0.216159541901976	-1.83387439070887
FGD3	0.555515736975993	5.45744740739829	4.10733516281203	0.00527591878194449	0.216159541901976	-1.8358741191875
B4GALT3	1.15673753313478	4.41175903316294	4.10552344788312	0.00528734497620507	0.216159541901976	-1.83803704463112
POMT1	-0.743327177335869	3.96549697861224	-4.10499420873944	0.00529068796564364	0.216159541901976	-1.83866898418172
ABTB1	0.956386581993804	3.87517817215973	4.10122381949192	0.00531457174810196	0.216514092020109	-1.84317239705104
RP11-664D1.1	-0.878432109081474	4.56222165397038	-4.10046963345042	0.0053193634873325	0.216514092020109	-1.84407349689005
ATP6V0E2-AS1	-0.544065683184921	3.56221991809472	-4.09606225501917	0.00534746159429753	0.216604289625464	-1.8493413429252
USB1	0.646374778113643	4.22304489949323	4.09537831234766	0.00535183658771451	0.216604289625464	-1.85015910791004
FGFR1OP2	1.18573982973579	4.2560045610232	4.09471250466176	0.00535609937895234	0.216604289625464	-1.85095526538724
LY96	0.797144438163192	5.53347026465277	4.09385557289767	0.00536159135675851	0.216604289625464	-1.85198007472284
STX3	1.05038303377454	4.37023345958706	4.08900614126845	0.0053927883746228	0.217458918927527	-1.85778187067911
SERPINB9P1	-0.645516803956904	4.46791853574081	-4.08710097393756	0.00540509943122246	0.217550228780095	-1.86006227311204
UBE2W	0.793199841105368	3.85319746138541	4.08365167323784	0.00542746770228576	0.218045242347488	-1.86419249345159
TEF	0.622125123517894	3.12460851672056	4.07970823966325	0.00545316582595533	0.218671949620809	-1.8689168502736
ATHL1	-1.05552704997931	5.10915847485537	-4.07545946734136	0.00548100437910523	0.219121721227852	-1.87400994618961
ZNF766	-0.794571192018381	4.97151257624652	-4.07452775677977	0.0054871300571212	0.219121721227852	-1.87512721466904
KAT6A	0.756640001674673	4.8639164028223	4.07337192819318	0.00549473975370479	0.219121721227852	-1.87651343943979
NDUFC1	0.50249615958427	4.78104543498024	4.0700093014969	0.00551694489021858	0.219242569210169	-1.88054763269478
PROK2	2.05706002792125	4.49682743735344	4.06984690640101	0.00551801977553995	0.219242569210169	-1.88074250872666
USP14	-0.593508343603534	5.31154392521681	-4.06746470407739	0.00553381408866228	0.219467418087716	-1.88360169017485
SLC41A1	-0.56045418197881	4.84746453066129	-4.06115268999905	0.00557590568252636	0.219801170836846	-1.8911821553621
ZCCHC18	-0.835313638625464	4.14659104763888	-4.05785102856973	0.00559806361675337	0.219801170836846	-1.89514998478082
SEC14L1	1.9829075098492	4.90577024089309	4.05518112145202	0.00561605291668755	0.219801170836846	-1.89835993412311
CTNNA1	1.0486362625775	4.33493112901079	4.05475938942719	0.0056189003000045	0.219801170836846	-1.89886707960934
ERGIC1	1.04117200768445	4.72987901182592	4.05389856032233	0.00562471726152313	0.219801170836846	-1.89990234547287
FKBP5	0.744364104767254	4.82256369253655	4.05388255641559	0.00562482546921092	0.219801170836846	-1.89992159356116
NLRC5	-1.13979284313823	5.41720062117684	-4.05387684336124	0.00562486409761125	0.219801170836846	-1.89992846472976
ABHD2	0.759219774579286	4.45358706507941	4.05318906742517	0.00562951658682208	0.219801170836846	-1.90075570238015
RP4-680D5.8	-1.0262228402517	2.65315652849058	-4.05148335604567	0.00564107330189175	0.219801170836846	-1.90280762773169
MGST1	0.825400790800928	4.17315438029481	4.05109095970277	0.00564373561398755	0.219801170836846	-1.90327973933055
FCGBP	-1.02394921380708	4.35971951854598	-4.04478801844484	0.00568669029761942	0.221076466256106	-1.91086667104077
FUNDC2	1.08487589618855	5.09707211925974	4.04299502072778	0.00569897551024625	0.221157017381492	-1.91302614600333
XRCC6	0.85722586232863	4.59762875022143	4.04019158534645	0.00571824281133852	0.22150774568287	-1.91640366871414
HPRT1	1.25900793134758	4.01894199380056	4.03360851423382	0.00576377006929865	0.222596259206968	-1.92434001300824
NPL	0.775418614221794	4.45523374839958	4.03285389117904	0.00576901442384478	0.222596259206968	-1.92525022807239
CLIC4	0.756936331954042	3.98064945533238	4.03168015509765	0.00577718193748573	0.222596259206968	-1.92666616110316
PAFAH1B2	0.954370565514483	4.32242665084219	4.02367846684798	0.00583320363092273	0.223831601667726	-1.93632513827261
SSBP3-AS1	-0.61674387555502	4.19520602542482	-4.02294539024138	0.00583836599430616	0.223831601667726	-1.93721058527846
ASAH1	0.654951637021277	5.49984661054303	4.02267749838895	0.00584025376107256	0.223831601667726	-1.93753418111043
CCT8	1.00399083440417	4.94178646308067	4.02050143382937	0.00585561294023132	0.224023750190405	-1.94016317097817
RUNX2	0.517150232018349	3.83836913733666	4.01440076566895	0.00589891121378547	0.224878831052241	-1.94753786580553
YARS2	-0.823247399804576	4.03843554913161	-4.01245122084258	0.00591282215442808	0.224878831052241	-1.94989585793281
ADSS	0.714544981792619	3.80190809004735	4.012085312811	0.0059154371189469	0.224878831052241	-1.95033849804457
SKP1	0.797026077838762	6.23029113137942	4.01061239887318	0.00592597623065893	0.224878831052241	-1.95212051377756
CXCR2	2.12665438980124	5.1474805946523	4.00950131169297	0.00593394008692882	0.224878831052241	-1.95346501141372
AGO4	0.736610833311512	4.15184395033753	4.00861881446231	0.00594027391529887	0.224878831052241	-1.95453304576716
SESN1	-0.736191553876684	4.91397553270065	-4.00565263168498	0.00596161745899304	0.225204582309235	-1.95812379852067
STAT4	-0.769874287378259	5.30742255957413	-4.00453533386796	0.00596967905447034	0.225204582309235	-1.95947674081472
FOSL2	0.612665446726536	4.40108493238323	3.99835166528457	0.00601451398916527	0.22623408179766	-1.96696836190783
CCDC84	-1.78172945203288	5.3093622242721	-3.99789164775162	0.00601786418746893	0.22623408179766	-1.96752593701006
AL833181	-1.12834582623183	4.61766406372231	-3.99550184561944	0.00603530172327627	0.226496401240597	-1.97042312321247
NELL2	-1.03147863927132	5.41943402372098	-3.99029673803209	0.00607347485726167	0.22707229332996	-1.97673664713788
CD44	0.628016310634915	4.9075415503795	3.9902674358576	0.00607369050586606	0.22707229332996	-1.97677220198064
ANKRD13A	0.592257380551611	5.16520820525369	3.98912479774517	0.00608210631437041	0.22707229332996	-1.97815877487849
FNIP1	0.699857022611093	3.41898133034108	3.98635531164937	0.00610255769590796	0.227443690786904	-1.98152040780221
SDR39U1	-1.14052739694696	5.42529147831703	-3.98215957125933	0.00613368601942001	0.228211060248318	-1.98661568783263
BCL2L1	1.55229089766595	4.46208073473516	3.97583348698044	0.00618095113715839	0.228522597486265	-1.99430360736161
TMEM260	-0.621328489159763	4.04619179811276	-3.975570121818	0.00618292755420355	0.228522597486265	-1.99462381294132
ARHGAP27	0.510601097357086	3.69443058898015	3.97532464546023	0.00618477035295118	0.228522597486265	-1.99492227932443
HNRNPH1	1.45460861720704	4.91196834130617	3.97354797203329	0.00619812597262925	0.228522597486265	-1.9970827764184
AGTRAP	0.526631199041566	4.97619396970506	3.97275369565275	0.00620410699987968	0.228522597486265	-1.99804881485985
CRTAP	0.512587760435839	4.81532261336901	3.97037296095189	0.00622207248430009	0.228522597486265	-2.00094501403158
FAM49B	0.689711502195324	5.06577265633678	3.96850817180514	0.00623618462381843	0.228522597486265	-2.00321421876368
LAT	-0.617462372963896	5.43735494408821	-3.96845183191388	0.00623661153553291	0.228522597486265	-2.00328278608519
GNG2	0.564431401026118	4.67308031222644	3.96618856374723	0.00625378798346687	0.228522597486265	-2.00603768887306
DHRS7	0.902265874057042	4.34337155917805	3.96505932318167	0.00626237754858143	0.228522597486265	-2.00741254653695
BTAF1	-1.14949944124597	4.92146558915497	-3.96466315936568	0.00626539405009198	0.228522597486265	-2.00789492896157
GMNN	-0.860438955234324	4.22541715856442	-3.96422926496506	0.00626869968166813	0.228522597486265	-2.00842328346969
ADI1	0.533986563018928	5.07940867291876	3.95792385722847	0.00631695524775568	0.229369640355443	-2.01610494203474
CCDC63	0.511562259380614	2.75680142953159	3.95704512042952	0.00632371272246235	0.229369640355443	-2.01717600292407
LMAN1	0.901156189755907	4.38574335893049	3.95398271484725	0.00634732495292713	0.229830222868357	-2.02090966580704
AY940074	-0.72156202727759	4.19965076376242	-3.95069011227356	0.00637282059295016	0.229830222868357	-2.0249257270523
LEF1-AS1	-1.06174620174291	3.31868024866287	-3.9466194424826	0.00640449726630194	0.229830222868357	-2.02989331134249
KIAA1430	0.914883094563903	3.42785771453754	3.9457940287699	0.00641094152256651	0.229830222868357	-2.03090092985298
LOC100134822	-0.720463831073362	4.19862459009981	-3.94564928583878	0.00641207231126983	0.229830222868357	-2.03107763555274
NDEL1	1.15782032515063	4.61895533967876	3.94372098161667	0.00642715797921933	0.229830222868357	-2.0334320891795
CXCL5	1.63686303417856	4.01320418714326	3.9435254550186	0.00642868982256027	0.229830222868357	-2.03367086113497
SLC15A4	0.962114970587255	4.81695223712859	3.93988146473996	0.00645731225709568	0.229830222868357	-2.03812197101214
C17orf99	0.789038282161338	2.52980075804971	3.93986842642338	0.00645741492099567	0.229830222868357	-2.03813790119701
ZZZ3	-0.834686157067658	4.53808646770347	-3.93983623146458	0.00645766843229019	0.229830222868357	-2.03817723704396
CECR1	-0.88232052642489	6.80371496313281	-3.93806543228764	0.00647162906688003	0.229830222868357	-2.04034106765855
PPIA	0.877810249924403	6.26164591738998	3.93771575776918	0.00647438976400194	0.229830222868357	-2.0407684146271
FLJ90680	0.594406009296714	2.78450248763419	3.93405365998898	0.00650338031924182	0.230397603518932	-2.04524518826748
AC006026.13	-0.650242132415599	2.98137749279931	-3.93144922647263	0.00652408506106845	0.230397603518932	-2.04843036513397
SP2	0.570301533962413	3.80048750726342	3.93139621999848	0.00652450720594555	0.230397603518932	-2.0484952028393
RNF157	-0.871637051900059	4.15881384538437	-3.92921251669565	0.00654192446791523	0.230397603518932	-2.05116672234345
FAM26F	0.784517132964865	4.44242328658771	3.92527334140151	0.00657347314777973	0.231074655100685	-2.05598787183648
WDR26	1.11083241811154	4.77799465413689	3.92244264975797	0.00659624755895526	0.231181529361569	-2.05945394197172
ACAP2	0.506509972783442	4.4125348701897	3.92103539918436	0.0066076019803454	0.231181529361569	-2.06117755993577
EIF2AK1	0.89869537670526	5.43881236928091	3.9209190242126	0.00660854191718903	0.231181529361569	-2.06132011216562
TMEM184A	0.840527061021474	4.0212049779473	3.91948404209388	0.00662014409115762	0.23121387120956	-2.06307806237702
OTUD3	-0.989565240602114	4.35316078335967	-3.91517634575213	0.00665510787530798	0.231687630115625	-2.06835733489746
PRRT3-AS1	-0.518708715811919	2.95356246991468	-3.91307389978105	0.00667224639913443	0.231911434232515	-2.07093509356276
TIMP2	0.803378627180521	5.06095351944766	3.90556235909977	0.00673387663273511	0.232952513674926	-2.08015080134366
SLC2A8	0.593901077630207	3.73072584243871	3.90549886649554	0.00673440023849275	0.232952513674926	-2.08022873857759
ALMS1	-0.873229544739208	4.49807675231457	-3.90549007061634	0.00673447277918645	0.232952513674926	-2.08023953558062
NPAS4	0.594040461950435	3.22126924624303	3.90239005822624	0.00676009265026763	0.233094022689324	-2.08404562074369
LOC100507507	0.548126756653718	3.8847313450491	3.89576517663596	0.00681520420742626	0.234381272477906	-2.09218474989494
DPY19L2P2	-0.93006989792849	2.89765778814532	-3.89530236083183	0.00681907276535886	0.234381272477906	-2.09275362289061
CYB561D1	-0.568846110177219	5.10248128353072	-3.89382231296169	0.00683146034560646	0.234434932367294	-2.09457307106816
FFAR2	1.95155400663968	4.16358047275563	3.89080632928851	0.00685678004709165	0.234716474162887	-2.09828179303225
LRRC41	0.688202737241946	3.61123269297471	3.89026407513016	0.00686134331509687	0.234716474162887	-2.09894875656912
SS18L2	-0.54146215541134	5.12728828173929	-3.88705765322012	0.00688839497881955	0.235097118627096	-2.10289359552805
C5AR1	1.28140732657551	5.42598862070858	3.88637322960988	0.0068941844614485	0.235097118627096	-2.10373585732345
DET1	-0.529709030878955	3.70564132965713	-3.88461546726681	0.00690907779178462	0.235234544816516	-2.10589934032569
SEL1L	0.800547342151777	3.98769213407872	3.88180489096829	0.00693296515974127	0.235677280328159	-2.10935970488976
ZNF280B	-0.593335859261457	3.40530073624714	-3.87846645401445	0.00696145708615069	0.235832123143104	-2.11347166354136
LOC389765	-1.21121716118872	3.63055771732926	-3.87785452552376	0.00696669356328455	0.235832123143104	-2.11422557650011
GCC1	0.545644861451668	3.69689220851745	3.87744586991704	0.00697019298104676	0.235832123143104	-2.11472908602319
COTL1	0.579872415479048	6.15014886647539	3.87152652491723	0.00702109938793499	0.236814464402406	-2.12202547334348
PSMB8-AS1	0.729856738838324	5.05020486874373	3.8697986862046	0.0070360358745732	0.236946084712634	-2.12415635629642
MEGF9	1.31483832935454	4.93938600462712	3.86854603501591	0.00704688642075074	0.236946084712634	-2.12570151492489
CDCA7L	-0.68840882548544	4.18418968023784	-3.86694152046427	0.00706081174285957	0.237046228650978	-2.12768107863534
ZNF540	-0.541439743287145	3.26291857722485	-3.86369807475894	0.00708905366544115	0.237303686707274	-2.13168396306812
TIMM23B	-0.803965927010185	3.98941353275238	-3.86354400221653	0.00709039832361717	0.237303686707274	-2.13187415414992
ZWINT	-0.616555550267238	4.40754077398171	-3.85966473776267	0.00712434702925525	0.237644153887847	-2.13666410575111
PLCL2	0.753607970251632	4.70299250261322	3.85912354742038	0.00712909736347722	0.237644153887847	-2.13733254164628
C1orf109	-0.855497038151625	3.30645842525387	-3.85862289609612	0.0071334949675395	0.237644153887847	-2.13795094985666
MAP2K2	0.795217631020042	4.36866606344009	3.85647925417706	0.00715235799850326	0.237767738332596	-2.14059925866912
MARCH8	2.06154764891749	4.8766371065899	3.85515070723025	0.00716407612572571	0.237767738332596	-2.14224095833516
IGF2BP2	1.66247141842558	5.00266982608457	3.85258774992027	0.00718674180137117	0.237767738332596	-2.14540885247954
CYB5R1	0.708754286986402	4.63045341561265	3.8516546344221	0.00719501345002484	0.237767738332596	-2.14656248023493
ATP6V1A	0.709834579128338	5.24193290558219	3.85153518612216	0.00719607306144718	0.237767738332596	-2.14671016668989
HSPA5	0.790470651913597	5.0514044542738	3.85074505339623	0.00720308655888903	0.237767738332596	-2.14768714969338
GLT1D1	0.962998944396845	5.32676316251581	3.84691399818408	0.00723719916087538	0.237912808934996	-2.15242562646937
CCDC85B	0.515487154356004	3.97990920212595	3.84684774096277	0.00723779069182532	0.237912808934996	-2.15250759855739
PHC1	-0.673781757567208	4.52083775687197	-3.84655079001555	0.00724044246273955	0.237912808934996	-2.15287498909667
CLTB	0.553206622131881	4.63030685362309	3.84403531398922	0.00726294857760277	0.238130977624997	-2.15598774110591
ZNF24	0.5559395610451	4.25789977453578	3.84253648660755	0.00727639525732657	0.238130977624997	-2.15784294498248
CMTR1	-0.616906863722398	5.04944334375952	-3.84212704632963	0.0072800732976701	0.238130977624997	-2.15834980210913
IL13RA1	1.37201796425075	4.28812343163274	3.83996644231244	0.00729951610625048	0.238406820157991	-2.16102492771639
CAPRIN1	0.530360145962466	4.28915196074589	3.83681276673631	0.00732799795415645	0.238761354100475	-2.16493098811447
THOC1	-0.901611573292171	4.44112973263051	-3.83542741115142	0.0073405481636595	0.238761354100475	-2.16664736927713
RP4-813F11.4	-0.89246235054534	2.88261185806534	-3.83419163753365	0.00735176323141387	0.238761354100475	-2.16817869204581
LEPROT	0.901057632650871	5.216198910917	3.83389303312141	0.00735447599450527	0.238761354100475	-2.16854874862676
NOTCH2NL	-0.752374649342378	6.57033969737933	-3.82126813397845	0.00747018408807278	0.24033613090716	-2.18420799022259
SIGIRR	-0.727175190257264	5.5118846162016	-3.82092401014413	0.0074733659052768	0.24033613090716	-2.18463518818551
CLEC12A	0.838005653150912	4.63080422745133	3.81994649730179	0.00748241225673838	0.24033613090716	-2.18584878580074
C14orf169	-0.658667401702079	4.75314983270391	-3.81784609878391	0.00750189106094918	0.24033613090716	-2.18845699246428
ANO6	0.852574400984578	4.3799007344121	3.81772815796097	0.00750298647967314	0.24033613090716	-2.18860346894318
ZFP14	-0.591586639360234	2.76884284561193	-3.81771594449821	0.00750309992674323	0.24033613090716	-2.18861863757016
PALB2	-0.565857457195599	4.1650750734267	-3.81689227556455	0.00751075508594688	0.24033613090716	-2.18964165737915
LINC00847	-0.582338140009564	4.02591366796597	-3.81672216608863	0.00751233714885572	0.24033613090716	-2.18985295191811
PTPN12	1.21364252913194	4.29880555876632	3.8159752179795	0.00751928830036846	0.24033613090716	-2.1907807990073
TMCO3	0.76560121526009	3.63494585097408	3.81579860236044	0.00752093293112824	0.24033613090716	-2.19100020146063
LOC101927620	-0.546338633141486	3.27816800480633	-3.81430613367075	0.00753484648285428	0.24033613090716	-2.19285443866138
KIF1A	0.649883482122192	3.29435291584821	3.81312632548353	0.00754586528008818	0.24033613090716	-2.19432048533254
CD1E	0.599450138997269	3.11740010362245	3.81273125931637	0.00754955895125135	0.24033613090716	-2.19481145108556
LINC00982	0.600167919266571	3.2017824496707	3.81159173358154	0.0075602240858817	0.24033613090716	-2.196227731685
FMNL3	-0.593842277664556	3.72620951418382	-3.81060558053846	0.00756946713210876	0.24033613090716	-2.19745356142495
RP11-199F11.2	-1.28046699892084	3.88913541163824	-3.80524394011905	0.00761993873296693	0.241584411894094	-2.20412108489704
TCEA1	0.54939081425338	4.59405802400953	3.80198954031568	0.00765075422459654	0.242206771899727	-2.2081704155294
KDM2B	-0.77121503663909	5.3839339498827	-3.8004758526144	0.00766513378165451	0.24228034189399	-2.21005443035222
MARCH6	0.824810369081409	4.39499960509304	3.79922203346753	0.00767706716025245	0.24228034189399	-2.21161528206788
NDUFAB1	-0.608557145681046	6.37872456086057	-3.79821733220658	0.00768664426346962	0.24228034189399	-2.21286619738199
RBBP7	-0.623228641007396	5.85000747735939	-3.79140524575812	0.00775192635239637	0.243038635310158	-2.22135200463919
ZSCAN16	-0.741903337644971	4.08333399319722	-3.78933145232308	0.00777192085536177	0.243038635310158	-2.22393682662798
NAT10	-0.587930146129227	4.63882759650305	-3.78786124307827	0.0077861302162645	0.243038635310158	-2.22576975185465
LOC100289019	-0.602322635138166	4.21963440193214	-3.78764001669521	0.00778827080681202	0.243038635310158	-2.22604558753476
TCEAL1	-0.797437540393426	4.02720974400412	-3.78737082693967	0.00779087636386621	0.243038635310158	-2.22638123698832
AK5	-0.524894600394917	3.84065397793355	-3.78624411911623	0.00780179245663299	0.243038635310158	-2.22778624326145
FCGR3B	1.78083749080414	6.20120523111185	3.78558882642971	0.00780814897787968	0.243038635310158	-2.22860348913349
COL1A1	1.00894356378548	3.56623659293482	3.78522139785516	0.00781171562648333	0.243038635310158	-2.2290617568848
UTP20	-0.582590428377001	4.1774595975946	-3.78353605610202	0.00782809827603505	0.243198909711999	-2.23116404603563
CCR10	0.839672970632406	3.25965121908468	3.78101256093121	0.0078526989453434	0.2433402626482	-2.23431270781524
MLH1	-0.702288468171922	5.12208988186879	-3.77836029829221	0.00787864648926286	0.2433402626482	-2.2376231527941
LOC100133130	-1.12940369813413	3.53430626515915	-3.77715599450557	0.00789045947790838	0.2433402626482	-2.23912669229661
MRPL46	-0.563593028492457	4.77010830531788	-3.77580273614619	0.00790375677563971	0.2433402626482	-2.24081647834256
CSF2RB	1.28277245695457	5.86325739672461	3.77449491762235	0.00791663096517807	0.2433402626482	-2.24244980701808
PRKCB	0.656146670086351	5.02716522632281	3.77389447754665	0.0079225494212146	0.2433402626482	-2.24319978689301
CAPN1	-0.582521989971683	4.75167520652138	-3.77104214448518	0.00795073092894049	0.243859954015974	-2.246763293253
AC068039.4	-0.665698674594979	3.27557940433571	-3.76885439866367	0.00797242081070386	0.244179349695872	-2.24949740460868
TLR8	1.15678115177636	4.90326385266361	3.7658549546953	0.00800226376052432	0.244747202641799	-2.25324718767824
CMTM2	1.6870762931065	5.56893180783885	3.76373186635213	0.00802346155134669	0.245049416689508	-2.25590226745028
SUFU	0.613800364397985	3.71471491229453	3.75918408282305	0.00806907628440154	0.245904107607925	-2.26159206457239
SP8	0.67690019804403	2.93576444819589	3.75867192055349	0.00807423113606915	0.245904107607925	-2.26223304780598
RP4-714D9.5	-0.723597328603546	2.90403171027737	-3.75596577886434	0.00810152821392916	0.245904107607925	-2.2656205526489
MANSC1	1.83287915986165	4.06314807970875	3.75331482968773	0.00812836682127244	0.245904107607925	-2.26894011639149
ZNF300	-0.841210219354315	2.95120289204757	-3.75284747882747	0.00813310846379313	0.245904107607925	-2.26952545886614
AKNA	0.877423199305431	4.80044504236457	3.75205380902432	0.00814116782690665	0.245904107607925	-2.27051958655997
ADM	1.13114659465893	4.96957010293487	3.74830459316337	0.0081793581443183	0.245904107607925	-2.27521712069787
ARHGEF3	-0.912867441809427	5.58347662648329	-3.74810952653029	0.00818135050944611	0.245904107607925	-2.27546158916355
VPS13B	0.633378862733728	4.07885675085277	3.74578430334222	0.00820514085891902	0.245904107607925	-2.27837616242388
DENND1C	-0.586998798331804	5.07687613358706	-3.74565347057735	0.00820648171914854	0.245904107607925	-2.27854018193109
CANT1	0.62420067144889	4.78984214571944	3.74554058547938	0.00820763883314863	0.245904107607925	-2.27868170342627
CELF6	-0.804823785188173	2.88880095898042	-3.74493381300265	0.00821386154419428	0.245904107607925	-2.27944243558543
ZNF786	-0.528144527221509	4.13725189896935	-3.74418168985286	0.00822158207637891	0.245904107607925	-2.28038548146912
CCDC130	-0.556640106114779	4.79994175590339	-3.74394436995814	0.00822401981401134	0.245904107607925	-2.28068306277985
BRD4	0.857059106652061	4.99359550895853	3.74305689172336	0.00823314297662073	0.245904107607925	-2.28179597427586
G6PD	0.543186590201154	4.76896777357783	3.74127526320062	0.00825149143754614	0.24603778860293	-2.28403054750192
RASAL3	-0.552355824536527	5.54886169134075	-3.74004388430542	0.00826419926586373	0.24603778860293	-2.28557527977195
LOC221272	-0.816569569843442	2.85768237853092	-3.73931751523634	0.00827170546332932	0.24603778860293	-2.28648660515046
STT3A	-0.564086287893598	4.50193208622371	-3.73527359886158	0.0083136317383881	0.246147836226013	-2.29156178299058
CTA-390C10.10	-0.953793623694264	3.37165470602855	-3.73374860164057	0.00832950301445681	0.246147836226013	-2.29347636189963
RNASE1	0.517073989539127	3.08758328103412	3.73285353572723	0.00833883381542013	0.246147836226013	-2.29460025912251
TBC1D22B	0.764925952440795	4.04178598229422	3.73201131922323	0.00834762415002807	0.246147836226013	-2.29565791324485
ASCL2	0.798414435929043	3.32891682033065	3.73114010797683	0.00835672780570558	0.246147836226013	-2.29675209899153
F2RL1	1.61041771656929	3.82489735085195	3.73101362803562	0.00835805035345459	0.246147836226013	-2.29691095987786
COX7C	-0.637942794189837	6.49454780764516	-3.72913598997354	0.00837771106024621	0.246147836226013	-2.29926960675
SEC22A	-0.560746958185268	3.49365796019018	-3.72683536720028	0.00840187003052472	0.246237942280194	-2.30216037025771
ZNF493	-0.642325261657777	4.09489213995483	-3.72626754984773	0.00840784446522014	0.246237942280194	-2.30287397129442
NUFIP1	-0.552158685090247	3.83888875526285	-3.7232076491961	0.00844012031804547	0.246237942280194	-2.30672037463659
CCNG2	0.748483529551041	4.48465710321044	3.7220766458982	0.00845208452967575	0.246237942280194	-2.30814246638268
ST8SIA4	0.954647368356784	3.99048844019711	3.72088988815148	0.00846465853882658	0.246237942280194	-2.30963488298373
FOXRED1	-0.575332508240951	4.37052603085798	-3.72084013253609	0.00846518616056243	0.246237942280194	-2.30969745848916
PRG4	-0.631591358023905	2.21893399409124	-3.71968280570936	0.00847746894461461	0.246237942280194	-2.31115309093756
BCAS2	-0.552836674304619	5.3032996626513	-3.71960770392002	0.00847826667987317	0.246237942280194	-2.31124755793956
SF3B6	0.586777915791512	4.510021804384	3.71915085483479	0.00848312112963079	0.246237942280194	-2.31182222637207
ADCK3	0.712330495641359	4.15017178077029	3.71788723001651	0.00849656421283099	0.246297993928571	-2.31341190878836
DSC2	0.688732803448257	3.28017956332114	3.71368605851515	0.00854142665062353	0.247267450123799	-2.31869896416779
ZNF558	-1.1063752649849	4.12776330259774	-3.71094901053791	0.00857079408688293	0.247419988370586	-2.32214498314822
TARBP1	-0.853700891863562	4.6365259857318	-3.7105339353288	0.00857525733990156	0.247419988370586	-2.32266767907385
BZRAP1-AS1	-0.660541677703795	5.05395553554414	-3.7100026400589	0.00858097401248315	0.247419988370586	-2.32333676885621
ZNF512	-0.529840826158636	4.88849665704338	-3.70587657148643	0.00862551251717937	0.248373468147609	-2.3285344951473
FZD6	-0.65756824746457	2.50014221522055	-3.70081084941382	0.0086805409917326	0.249121644773146	-2.33491965340328
SMPDL3B	0.537013824037118	3.46775597682979	3.70009604365226	0.00868833679987821	0.249121644773146	-2.335820970226
IL1RAP	0.582592907550588	3.42455272957433	3.69960044301436	0.00869374642061782	0.249121644773146	-2.33644593362829
MBP	0.7970417414134	4.59857418128345	3.69828658151785	0.0087081054674778	0.249121644773146	-2.33810293197851
WSB1	1.17230552241958	4.62840149644381	3.69734364902552	0.0087184266966792	0.249121644773146	-2.33929229692235
NBR1	0.773684612558749	3.8569301839356	3.69674507253323	0.00872498560320028	0.249121644773146	-2.34004738315647
CCNK	0.603685508104351	4.70622517711217	3.6949687838932	0.00874448116195224	0.249121644773146	-2.34228845446162
DYNLL2	0.718086564980049	4.5196772304151	3.69446276218194	0.00875004371095225	0.249121644773146	-2.34292697366381
ATG14	-0.881657492026044	4.73071884322129	-3.6929640240997	0.00876654166976711	0.249121644773146	-2.34481838323889
MASTL	-0.899752994696974	2.61559980997445	-3.68988096397993	0.00880058699915944	0.249193595135702	-2.34871033568375
COQ10A	-0.57463490832623	4.31303109371987	-3.68960896976284	0.00880359750063785	0.249193595135702	-2.34905376485504
LOC102725017	-0.568462266133102	3.97102339301914	-3.68850536109303	0.00881582410910184	0.249213910259127	-2.35044733973285
POLR2L	0.911213875860508	4.74690744750929	3.68477822306029	0.00885725390417281	0.24950389688012	-2.35515519358756
RAB27B	0.914309833569335	4.3028767755828	3.6835809378449	0.00887060782486785	0.24950389688012	-2.35666798783792
TIMM9	-0.859589085157825	4.6382086104891	-3.68150215302564	0.00889384598981904	0.249789028616785	-2.35929511656782
LOC100132352	-0.923525109686557	4.43567301901089	-3.67904890270285	0.00892135605274806	0.250034044436091	-2.36239637176823
LOC100133315	-0.541439344520069	4.0315408838919	-3.676930746614	0.00894518347574939	0.250034044436091	-2.36507479003301
ERP27	-0.921541778448919	3.94317352354498	-3.67579034823014	0.00895804083958041	0.250034044436091	-2.36651712430751
PIK3CG	0.607832242824188	4.58605162716487	3.67414528001691	0.00897662376214885	0.250034044436091	-2.36859811043071
MMP25	1.19538804094765	4.30425191084215	3.67319788697083	0.00898734480936076	0.250034044436091	-2.36979674310738
ANXA2	0.689124128144801	6.07376510384977	3.67296981165729	0.00898992788778316	0.250034044436091	-2.37008532310298
SCARNA15	-0.975742242248163	3.85378263552961	-3.67275234240044	0.00899239160427486	0.250034044436091	-2.37036049111581
ABCC4	0.848554085707464	3.3110794877455	3.67252710116456	0.00899494414961276	0.250034044436091	-2.37064550107491
LRRC74	0.614876875074158	3.06969699045789	3.66838316372104	0.00904204721790459	0.250518481975011	-2.37589048612973
SLC46A3	-0.83451870314312	4.92819085240806	-3.6679418692729	0.0090470791957356	0.250518481975011	-2.37644919331213
LSM3	0.925116507002554	4.03659244967429	3.66529562719211	0.00907731809920031	0.251034797088229	-2.37980015357527
MPDU1	0.639514745692543	4.12105339413189	3.6580966166826	0.00916014367246302	0.252536094209881	-2.38892193702567
LILRA2	0.774056801852193	5.02511221020126	3.65537348158182	0.00919168915456348	0.252756713585755	-2.39237452709784
ATRAID	-0.524942525274521	6.20823044903897	-3.65383043154846	0.00920961702314402	0.252756713585755	-2.39433143903337
SEMA6B	0.662710859119255	4.00002556970295	3.6475409095631	0.00928308869885848	0.254403412974559	-2.40231176430397
BC069776	-0.590254533820313	3.02498217861862	-3.64568739279938	0.00930486298493815	0.254403412974559	-2.40466474978735
HLA-DPB1	0.821345005635327	5.81833391799624	3.64234913567086	0.00934422050667093	0.254705002526689	-2.40890393546155
C17orf67	-0.516003508013325	4.08162891061811	-3.64176034285874	0.00935118116785435	0.254705002526689	-2.40965181371989
COX7B	0.624393425573833	5.28378683514882	3.6379438140346	0.00939643772648525	0.255016167888903	-2.41450085049026
E2F5	-0.692927614931939	3.55876629112575	-3.6368059160802	0.0094099773215934	0.255016167888903	-2.41594703411099
GLI3	0.702716471471806	3.38162813633223	3.63671605944983	0.00941104741502776	0.255016167888903	-2.41606124387525
PGLS	0.5062861854768	4.89443454666499	3.63668056534132	0.00941147014743707	0.255016167888903	-2.41610635802185
AHNAK	0.712515580053635	4.68283235488988	3.63583981284659	0.00942148953131628	0.255016167888903	-2.41717503923108
RP11-589P10.5	-0.793711635966658	4.96657959447511	-3.63205503555855	0.00946673812742511	0.255596923030311	-2.42198724843721
TSC1	-0.665024274442251	4.72046747848549	-3.63086866884194	0.00948097055490615	0.255596923030311	-2.42349613452602
VNN2	1.29613346443629	5.35005043788347	3.6289338514331	0.00950423214408018	0.255596923030311	-2.42595741511087
CDKAL1	0.537262678031836	3.19157831630763	3.62773448190619	0.00951868306927345	0.255596923030311	-2.4274834276
POC5	-0.741415407273562	4.44878440836329	-3.62746914028627	0.00952188335582545	0.255596923030311	-2.42782106431273
RABGAP1L	0.571417778604949	4.64976851877463	3.62648510883183	0.00953376204742134	0.255596923030311	-2.42907330180495
MT1G	0.750583819778677	4.22502640169603	3.62618609467547	0.00953737479488739	0.255596923030311	-2.42945384485929
HSD17B7	-1.016490111711	5.13854403946709	-3.62365445168923	0.00956802270066547	0.255916642736386	-2.43267632470347
AF289551	-0.69706443325943	4.1285226776436	-3.6223813763214	0.00958347517315665	0.255916642736386	-2.43429717741421
AGAP4	-0.822311298797224	3.96658339180373	-3.62227560902601	0.00958476019484663	0.255916642736386	-2.43443184952536
IMPA2	1.06910713587079	4.68813140354176	3.62001005618248	0.00961233088640399	0.256336715534719	-2.43731696886339
SLC6A16	-1.08564034954552	3.65609331886764	-3.6190219750206	0.00962438252257938	0.256342409771136	-2.43857551469868
CYP4F3	1.81287019696489	4.34029035429154	3.61709859151452	0.00964788948538604	0.256598094482603	-2.44102581860869
DIAPH1	0.55318510934025	4.86821515648102	3.61344005675587	0.00969277644362929	0.256598094482603	-2.4456882235347
TMEM40	0.535774252211225	5.17521401964938	3.61296618153435	0.00969860716112732	0.256598094482603	-2.44629227900537
CDA	1.74694302712707	4.46421804935247	3.61192127515174	0.00971147759627398	0.256598094482603	-2.4476243599366
LOC102724356	-1.3378609858141	4.24384364959779	-3.60895737803885	0.00974808659185952	0.256598094482603	-2.45140376069495
ACAT1	0.798550443165702	3.61530630102275	3.6087313102524	0.00975088508922355	0.256598094482603	-2.45169208633927
NPIPA1	-0.930363187578184	5.99091037487879	-3.6084087971621	0.00975487900584539	0.256598094482603	-2.45210343160837
MUTYH	-0.569112319686072	4.50071292991793	-3.60761080779654	0.00976476878680989	0.256598094482603	-2.4531212868567
CTDSPL	0.545384541544957	4.11884473384933	3.60680773186395	0.0097747326792934	0.256598094482603	-2.45414573041093
PAN3	-0.790808854433624	6.09833655749093	-3.6058388852681	0.00978676811650845	0.256598094482603	-2.45538177309304
HLTF	-1.27365574753209	4.7700634947512	-3.60450636428399	0.0098033477570966	0.256598094482603	-2.45708202612917
TLR4	0.841428542699095	3.99832564443073	3.60404680810883	0.00980907281922912	0.256598094482603	-2.45766846889187
AC083949.1	-0.629843794447469	3.93432271774884	-3.60397117071823	0.00981001544559792	0.256598094482603	-2.45776499343426
ANAPC16	-0.505764100579939	6.01560559827811	-3.60380149552271	0.00981213037274872	0.256598094482603	-2.45798152742245
TMEM138	-0.695473100742062	4.83913055335356	-3.60296932015453	0.00982251029705046	0.256598094482603	-2.45904358760668
RNF24	0.904484994016299	5.02412778922801	3.60275783550167	0.00982515010930725	0.256598094482603	-2.45931351116175
RP11-403P17.4	-1.07521484294314	6.58037903656721	-3.60155297233791	0.0098402043657195	0.256598094482603	-2.46085144332061
SASS6	-0.668197472226478	3.18046961787186	-3.60098731525901	0.00984728071095609	0.256598094482603	-2.4615735470204
GBP3	-1.09756922225958	5.08579052887259	-3.59853471043087	0.00987802712170373	0.256828416207855	-2.46470505711995
MAL	-0.540779347818941	5.57349854963667	-3.59839030354884	0.00987984070846695	0.256828416207855	-2.46488946642843
LOC202025	-1.20683711140313	4.2500584069818	-3.59637007485433	0.00990525070054145	0.257180214232044	-2.46746966256285
TCRBV15S1	-0.515130554448119	4.05407932255578	-3.59496217353377	0.00992300121922627	0.25732180004885	-2.46926818143509
PAK7	0.60860418740788	3.21284511042592	3.59404799016321	0.00993454566826201	0.25732180004885	-2.47043616687982
BLVRB	1.5254707738487	5.87775479131983	3.59311412164914	0.00994635386722486	0.25732180004885	-2.47162943664159
CDK19	0.591979818500523	4.18778249331447	3.59011252772016	0.00998441122842802	0.257690632586866	-2.47546570225054
RP5-1068B5.3	-0.701439054920208	3.06700633209171	-3.58767638596529	0.0100154162266808	0.258081554870222	-2.47858030466139
CHPT1	1.5630513022987	4.66285997812027	3.58588116165575	0.0100383315608345	0.258159182444548	-2.48087608429308
CHST15	0.843511486851621	5.1528232908238	3.58369960525606	0.0100662554370152	0.258570219730874	-2.48366658761535
ZC3H8	-0.93338613868876	3.94155958390319	-3.58163572140087	0.0100927512741686	0.258814341197005	-2.48630725039879
MICAL2	1.29699408359161	4.89930786854491	3.58109825232759	0.0100996637254765	0.258814341197005	-2.48699503033095
NDUFB6	1.04717003020697	4.48550915440922	3.577492152632	0.0101461762123128	0.259233335674919	-2.49161078265906
FAH	0.855348450344456	3.45875272620617	3.57685275061959	0.0101544478055915	0.259233335674919	-2.49242941727885
NDE1	0.552118163053715	4.35091762957134	3.57612274285869	0.0101639005259078	0.259233335674919	-2.49336413284259
LOC200772	-0.628456815898944	4.21290953650548	-3.57172278812016	0.010221078654753	0.260384984929438	-2.49899965994221
TMX4	1.25799071295164	4.66809024108829	3.56997592771337	0.010243876776354	0.260659115999024	-2.50123789312371
FLI1	1.09758394007852	4.39845619369011	3.56802572285498	0.0102693943829776	0.260664643696592	-2.50373722520302
LYSMD4	-0.631922652414053	3.67155833782471	-3.5679613066587	0.0102702384256131	0.260664643696592	-2.50381978933442
ACOX1	0.727004730262927	3.95661861509246	3.56720094397033	0.0102802071541927	0.260664643696592	-2.50479441684918
KLF3	0.620610888297581	4.57314973687273	3.55997179639896	0.0103755145816936	0.261566631432672	-2.51406513310751
TRIM31	0.527863476313758	3.00245845021682	3.55797238192098	0.0104020444824112	0.261566631432672	-2.51663061697693
OSBPL8	0.809151673949966	5.32404021179858	3.55786345464067	0.0104034919471539	0.261566631432672	-2.51677040112734
LOC100291323	-0.526525846765016	2.77918738126661	-3.55751747964791	0.0104080908460345	0.261566631432672	-2.51721439584462
TMEM140	0.586404432162418	5.34339189255167	3.55703289463272	0.0104145359624152	0.261566631432672	-2.51783630171706
ZNF571	-0.87708523012083	3.2812222900492	-3.55628479519035	0.0104244944548996	0.261566631432672	-2.51879646707811
REXO2	0.826219595516588	4.2968081207599	3.55521444178391	0.0104387607916411	0.261621442340504	-2.52017038607107
RPLP0	-0.524208840227862	7.61338306753248	-3.55420954317499	0.0104521741140563	0.261654772561589	-2.52146044649367
PLAG1	-1.06168278665744	3.12486627079818	-3.5504210546402	0.0105029121119465	0.262491596985094	-2.52632539355869
OLA1	0.671066281467258	4.49742653858176	3.54967405460526	0.0105129481502242	0.262491596985094	-2.52728490532645
RBBP8	-0.611978728094971	3.8972191642237	-3.54900331723042	0.0105219685131182	0.262491596985094	-2.52814653154275
PROSC	0.90629713694028	4.36936219973008	3.54595030440526	0.0105631336474004	0.263013808804282	-2.5320692884558
PTP4A1	0.500096645241738	4.24877621492997	3.5429018467023	0.0106044128693538	0.263324269430479	-2.5359876155004
NUDT22	0.539494316821648	4.15988862162996	3.54175418256963	0.0106199990142645	0.263324269430479	-2.53746313066812
ZER1	1.01620327848825	4.10248028506781	3.53966164369203	0.0106484816786442	0.263324269430479	-2.54015395906798
ATAD1	-0.527413232270252	4.36907842028639	-3.53868950087837	0.0106617423941405	0.263324269430479	-2.54140428015164
CUZD1	-0.850821556613536	3.146860636147	-3.53748993148294	0.0106781302199485	0.263324269430479	-2.54294730464409
G2E3	-0.502308549836457	3.97337968838219	-3.53278843719022	0.0107426248843895	0.263324269430479	-2.54899702434112
ZNF337	-0.727637121995052	4.56340947929002	-3.53248439679203	0.0107468102945537	0.263324269430479	-2.54938836894097
TMEM42	-0.589074314965649	4.6893245145432	-3.53225896295895	0.0107499147583146	0.263324269430479	-2.54967854444856
MZT2B	-0.927037112447835	5.33265146694124	-3.53059919001029	0.0107728017512094	0.263586722170269	-2.55181522089924
IMPA1	-0.582658325445166	5.18532241812258	-3.52773725335238	0.0108123906578889	0.263823618446782	-2.55550046415148
ZFP30	-0.643040203444686	4.21001225837762	-3.52756235629145	0.0108148151352267	0.263823618446782	-2.5557257150551
NINJ1	0.577957861059699	5.07881814723942	3.52638020104011	0.0108312181028535	0.263823618446782	-2.5572483413664
ZNF57	-0.905346644480636	3.43732292004881	-3.52405084899063	0.0108636184772883	0.264315499446292	-2.56024918869789
APOL3	-0.699452457217556	4.3792190816925	-3.5229854958594	0.0108784723544852	0.264379843281731	-2.56162193175613
CENPK	-1.89773003125203	3.80074380501732	-3.51966179553309	0.0109249562323064	0.265013031824942	-2.56590573749896
ZFP36L2	0.967105653307357	5.20567874822477	3.51922184694272	0.0109311253922125	0.265013031824942	-2.56647289804002
CLDN11	0.826443552738237	3.03912844442309	3.51850098789236	0.0109412418237507	0.265013031824942	-2.56740225824893
SCPEP1	0.577455271790582	4.44327378391193	3.51568328607352	0.0109808831455897	0.265474267066875	-2.57103570711222
PFDN2	-0.57535579398905	5.26063411567394	-3.5154052035721	0.0109848038834359	0.265474267066875	-2.57139436189976
BC047484	-0.633645334445392	5.04146315325821	-3.51395255905504	0.0110053098333732	0.265673332365511	-2.57326808938972
GORAB	-1.27132472850986	4.10695362896846	-3.51227307259904	0.0110290700106099	0.265791427499714	-2.57543481224698
ROPN1L	0.681575085985526	3.06678158371941	3.51156942299881	0.0110390413710972	0.265791427499714	-2.57634272469027
MLLT3	-0.760674236212891	3.94674465659548	-3.51100652376405	0.0110470252493647	0.265791427499714	-2.57706908216018
CBL	0.557796240024274	4.54716512059045	3.50768527443638	0.0110942605648252	0.266065932510438	-2.58135575152134
SMCHD1	0.998869438276296	4.74543705075637	3.50694672396441	0.0111047942532145	0.266065932510438	-2.5823092100994
LDLRAP1	-0.582258808547512	5.36577432964952	-3.50678667797201	0.0111070783711883	0.266065932510438	-2.58251583814543
MIR1244-3	-0.612728070590255	6.39876340939534	-3.50605581480675	0.0111175154978224	0.266065932510438	-2.58345947121742
KIF13A	0.63483708625495	3.58493161852086	3.50484715478597	0.0111347993030963	0.266065932510438	-2.58502017488234
AK025288	-0.713553692897256	4.75985398644734	-3.50399939733766	0.0111469396953689	0.266065932510438	-2.58611498818022
PXN-AS1	-0.558428105304583	3.33620338772376	-3.50332218355362	0.0111566481719437	0.266065932510438	-2.58698963535869
TXNDC9	0.531441441347273	4.35767574614525	3.50308946636502	0.0111599865132996	0.266065932510438	-2.5872902143576
USP33	0.65600375247181	4.6144829261595	3.50202821242528	0.0111752240779936	0.266065932510438	-2.58866104016689
ZYX	0.658805524963756	5.08381457980927	3.49751205525603	0.0112403215640562	0.266065932510438	-2.5944964745371
FRY	0.994206504509152	3.50353003429488	3.49691646377269	0.0112489374445107	0.266065932510438	-2.59526628157709
ITGAE	-0.87976840668417	5.68109779539027	-3.49682054528655	0.0112503256831015	0.266065932510438	-2.59539026202098
CUTA	-0.613293574935243	5.98354126720304	-3.49660094260837	0.0112535047197646	0.266065932510438	-2.59567411697242
ENSA	0.567433443927134	4.56951622379917	3.49632454539366	0.0112575073239808	0.266065932510438	-2.59603139395113
MRPL11	-0.707380530410584	4.79662909303616	-3.49564766819366	0.0112673159745115	0.266065932510438	-2.59690638846793
P4HTM	-0.513803590288254	4.49779986691143	-3.49343978129586	0.0112993753576398	0.266532324612563	-2.59976098731874
GUK1	1.98854666495137	5.06653592886124	3.49013154420889	0.0113475985435518	0.267167024586534	-2.60403960999967
DCAF6	0.94888815476408	3.92998377585853	3.48850891904206	0.0113713330326608	0.267355966872136	-2.60613879039608
CLDN6	0.742025525295998	3.57643964509094	3.48576626016364	0.0114115736176425	0.267865720140654	-2.60968784891187
LEPRE1	-1.07510959479166	4.36946382504994	-3.48339895494223	0.011446431789885	0.267957874570994	-2.6127520976727
LOC102724312	0.564446065185769	3.38357952778683	3.48104983006106	0.011481137003241	0.268480065516393	-2.61579364257
TUBB2A	2.67712772024802	4.32930680360964	3.48008671875504	0.0114953988298706	0.268523588200668	-2.61704087573959
TMCC3	1.11073095180008	4.20533071000547	3.47917387273527	0.0115089341466742	0.268550064668194	-2.6182231430968
CKAP4	0.89999094386686	4.53711414790284	3.47697192147905	0.0115416553279171	0.268703487358528	-2.62107549996808
CCND1	0.566897180452188	3.36378555163806	3.47575183288354	0.0115598295826383	0.268703487358528	-2.62265628619792
RSRC1	1.44432213329285	3.92509427856726	3.47433925356131	0.0115809101096549	0.268703487358528	-2.62448674700824
RP11-819C21.1	-0.52674172364213	2.59203990811914	-3.47391681344385	0.0115872224980732	0.268703487358528	-2.62503421482603
PELO	0.784899523149837	3.15177606018644	3.47329305348561	0.0115965500002188	0.268703487358528	-2.62584263484956
GPER1	0.693495456179449	3.23676629910617	3.47290400276541	0.0116023718795707	0.268703487358528	-2.6263468908593
DYNLRB1	0.88645708095981	5.02389607878702	3.46875667282979	0.0116646321395865	0.269425836701195	-2.63172372478713
RP4-614O4.12	-0.941289950054408	2.83151034817474	-3.46817274855689	0.0116734272789027	0.269425836701195	-2.63248096294973
RAB35	0.584963168085146	4.36137182476815	3.46713540222479	0.0116890697388857	0.269425836701195	-2.63382632791086
COX4I1	0.718210395091301	5.90103166837713	3.46669127620231	0.0116957738292751	0.269425836701195	-2.63440237692186
TECTA	0.510858225066623	3.20366299518069	3.46537719050183	0.0117156345191809	0.269596546098132	-2.63610696972679
NKAPL	0.643940542004454	2.84078980722628	3.46250669608193	0.0117591461831213	0.27031056417124	-2.6398313816155
OSGEP	-0.521327328573928	4.32770704554204	-3.46110281262054	0.0117804906623475	0.270514045389686	-2.64165333901636
FEZ2	0.563440226418368	4.48482585732558	3.45872461699104	0.0118167448175268	0.271059101990176	-2.64474042387792
CD247	-0.756203510088918	6.79179002654076	-3.45752492030579	0.011835079562069	0.271192394536553	-2.64629804252276
GDAP2	-0.687019438786509	3.6043733986704	-3.45616452091845	0.0118559077879104	0.271382481225594	-2.64806456639455
IFI27	1.36878792955417	3.50489831898314	3.45495112623122	0.0118745189986944	0.271393923064575	-2.64964043090163
SLC22A5	-0.565343482692673	3.53325512098122	-3.4541752216116	0.0118864366026504	0.271393923064575	-2.65064823084462
ANTXR2	0.751263463714137	3.93804855746951	3.45363084495807	0.0118948057981763	0.271393923064575	-2.65135535899595
DIEXF	-0.618656307315279	3.79118632907625	-3.44995750664913	0.0119514473575613	0.271546381678846	-2.65612805484345
LOC102725022	0.926009983716814	3.82605850908528	3.44468041885156	0.0120333327543982	0.272434080621204	-2.66298795653253
ZNF467	0.538693427078363	4.57881051656749	3.44182381905024	0.0120779136945969	0.272953302583588	-2.66670307910689
DDX1	-0.550466266631225	5.21371551282107	-3.4411535478878	0.0120884001652194	0.272953302583588	-2.66757496759393
MARCH2	1.01623273187965	5.88924898942596	3.43897169534283	0.0121226041957477	0.273440490890333	-2.67041357818397
ZNF606	-0.673820525182956	3.56058700542076	-3.43223068593271	0.0122289474537082	0.275552162500101	-2.67918811144644
CCDC43	-0.603035426159231	4.39948492551693	-3.43017711056031	0.0122615451885787	0.275999479743745	-2.68186250194407
SIRPB1	0.917662360505027	3.66938130629774	3.42923832294187	0.0122764786550531	0.276048669570634	-2.68308529955565
CHI3L1	1.760531397987	3.76382309945251	3.42767311765874	0.0123014206830267	0.276213407447135	-2.68512431078119
ZNF124	-0.630671872489166	3.20241001088616	-3.42559459982982	0.0123346277646871	0.276213407447135	-2.68783257403556
CXCL1	0.989990375401622	4.73813763599217	3.42518068714696	0.0123412522067181	0.276213407447135	-2.68837196859431
PDCL	-0.544868375086022	4.34376372440321	-3.42440187370563	0.012353727177817	0.276213407447135	-2.68938695516894
PDZK1IP1	2.44057081365974	4.93220405473931	3.42306160986032	0.0123752275469119	0.276213407447135	-2.6911338578805
P4HA1	0.62714669153361	3.51055610097744	3.42271745095049	0.0123807550736452	0.276213407447135	-2.69158247763862
CHP1	0.796856710488992	5.39156407508193	3.42105144679508	0.0124075507170711	0.276213407447135	-2.69375440009281
AMMECR1L	-1.14382244965139	4.64370322931251	-3.42076231086896	0.0124122075367498	0.276213407447135	-2.6941313796408
TSPYL4	-0.73139823196712	5.15430424581848	-3.42026677703616	0.0124201930206678	0.276213407447135	-2.69477749207237
STAT3	1.07546239717334	5.24022819717515	3.41861220929826	0.0124468967413136	0.276291583028476	-2.69693509501048
EGFL7	0.805810151742742	3.96711835512693	3.41813338613539	0.0124546363038811	0.276291583028476	-2.69755956831778
ZRANB2	-0.91803884667805	5.55074412162909	-3.41611555857512	0.012487309457317	0.276291583028476	-2.70019155265784
PSMG2	-0.671587594211671	6.07721150544762	-3.41569886255427	0.0124940683075596	0.276291583028476	-2.70073515032978
C12orf57	-0.60075460307948	5.98519536798793	-3.41439419537837	0.0125152558807628	0.276291583028476	-2.7024373074584
RLN2	-0.617313174398472	3.31074680872028	-3.4136814694087	0.0125268469316001	0.276291583028476	-2.7033672825508
ADAD2	0.683850582921945	3.61283290671318	3.41350554817953	0.0125297097318723	0.276291583028476	-2.70359683846225
ITGB5	0.568071755568582	4.15826995798213	3.41269008459383	0.0125429892254205	0.276303040373608	-2.70466097848488
DEDD	0.636087907917561	4.4925950578828	3.41085121428812	0.0125729906893238	0.27660376671611	-2.70706096864399
MARCKS	1.18655104673013	4.69087447544904	3.40970486659383	0.0125917330179435	0.27660376671611	-2.70855736562815
CYP4F2	0.544713887428955	3.50500573865786	3.40950753862787	0.0125949623156038	0.27660376671611	-2.70881496899552
ZBTB5	-0.602626604987845	4.79247353581454	-3.40472224624121	0.0126735506141598	0.277316592161845	-2.71506369547609
LOC102724275	-1.26659119003814	3.64294409919055	-3.40407713724479	0.0126841858840423	0.277316592161845	-2.71590634488781
PAK1	0.604809907187053	4.47015251796224	3.4010921627029	0.0127335226684194	0.277565035603717	-2.71980613962589
ANKRD6	-0.677394784728537	3.10440802743351	-3.40080840397058	0.0127382235875177	0.277565035603717	-2.72017693037907
WNK1	1.22445944516275	4.65550393078591	3.40062406106802	0.0127412785346862	0.277565035603717	-2.72041781957491
NUDT19	-0.888428985477654	5.32090029137373	-3.39772619278668	0.0127894070855047	0.277775146468925	-2.72420523993841
MOAP1	-0.599930060529823	5.27034943117166	-3.3969397795922	0.012802502107413	0.277780942518959	-2.725233265723
BHLHE40	0.666598417236796	4.66898266982351	3.39486976667678	0.0128370408144014	0.278079423245318	-2.72793968260541
ARHGAP26	0.754446440989663	4.20515994519906	3.39380868701085	0.0128547844586942	0.278079423245318	-2.72932721961122
FENDRR	0.734121509827896	3.33265642866046	3.3908224606137	0.0129048641279182	0.278328613372451	-2.73323307423863
TRIM58	2.25732574106166	4.75783026177199	3.38899653910112	0.0129355896648456	0.278713690151807	-2.73562193240266
SCAF8	-0.699484809075269	5.57088464213703	-3.38805382758211	0.0129514841725918	0.278778765679227	-2.73685547205523
ZNF354A	-0.763922456483994	4.21593749742938	-3.38242945228387	0.0130467555907249	0.28027226742218	-2.74421762766979
SHFM1	-0.644798172870883	5.21190074743092	-3.38113194391835	0.0130688420399431	0.280279389321846	-2.74591667489397
KIAA0513	0.560551950944916	4.047562623002	3.37976677217108	0.0130921241314498	0.280279389321846	-2.74770458543884
RASGRP1	-1.18410052665474	6.22304804427483	-3.37890682247035	0.013106813128824	0.280279389321846	-2.74883096388095
FAM129A	1.23229055139386	5.70146715028414	3.37817276381041	0.0131193659174721	0.280279389321846	-2.74979253152036
LRRC37A4P	-1.06782164588547	4.220364605118	-3.3778582450304	0.0131247483500671	0.280279389321846	-2.75020455361566
ZNF14	-0.909582594687527	4.27391368982131	-3.37635845822569	0.0131504475624315	0.280551518735854	-2.75216948066088
TNPO1	0.728717282372247	4.73967520476355	3.37308252066486	0.0132067718502882	0.281355594376724	-2.75646252657539
MMP9	1.52004855872114	4.40101765320182	3.37265602873125	0.0132141239254238	0.281355594376724	-2.75702154775423
ATXN1L	-0.703712071054197	5.06662554024508	-3.36910083498225	0.0132755833407849	0.281706897910377	-2.76168250056684
NOP2	-0.619096718930444	4.6432639008958	-3.36869256353808	0.0132826610680011	0.281706897910377	-2.76221787041995
FHAD1	0.544746988153546	3.33759094112702	3.36763664545972	0.0133009853038877	0.281819506624643	-2.76360261486196
TSR3	0.51994463641341	4.10261007031293	3.36628441468769	0.0133244918040025	0.282041588977389	-2.76537617911285
FBXO9	1.29100886289725	5.0902667463018	3.36485430010812	0.0133494012911987	0.282292905819937	-2.76725217729266
PABPC3	-0.541657815236841	7.64139840643739	-3.36274266381713	0.0133862739060781	0.282796463572894	-2.77002271425839
UBE3C	0.653056575018122	3.08963523254017	3.36167299328425	0.0134049942844653	0.282915932003716	-2.77142639898196
LOC441461	2.26866744997874	5.53218118935516	3.3591558606247	0.013449159041147	0.283571655186949	-2.77473016880903
TMEM165	0.72489585082495	3.96871837018841	3.35304808946592	0.0135569820166064	0.284843377848824	-2.78275042709292
NADK	0.634975269820763	4.9701832673799	3.35242858123913	0.0135679707528176	0.284843377848824	-2.78356421242556
HMGN1	-0.709104645435763	6.28983735907027	-3.35170854952274	0.013580754708369	0.284843377848824	-2.78451011336921
ATP6V0E2	-0.523192190505591	5.00687790607799	-3.3516321965536	0.0135821110998489	0.284843377848824	-2.78461042205402
DCP2	0.848547748676428	4.48444966179917	3.35068761068169	0.0135989035999519	0.284843377848824	-2.78585143940923
SRGN	0.968180795505204	6.95109937630631	3.35053863396576	0.0136015541098958	0.284843377848824	-2.78604717973004
P2RX5	-0.921863557754929	5.30439538503822	-3.34872480955288	0.0136338696639716	0.285244264447962	-2.78843061228468
RP11-295G20.2	0.560060380366388	3.70440954116628	3.34545640179531	0.0136923109977623	0.286190446279484	-2.7927265910027
NCAPD3	-0.701698002858402	4.4455901024778	-3.34463743166926	0.0137069972924343	0.28622113729062	-2.79380327669629
SAFB2	-0.521609025637347	5.31816108086195	-3.34264896157959	0.0137427269939639	0.286690761394311	-2.79641787581983
MTMR3	0.588049817051946	4.45300143527256	3.33367315416357	0.0139052706083186	0.28902239931648	-2.80822688495704
MAK16	-0.698212295981394	4.5373700875958	-3.33352972105886	0.0139078849213897	0.28902239931648	-2.80841568407776
CTC-523E23.1	-1.02418510761044	3.09959308586648	-3.3304806776978	0.0139635852606409	0.289580139849224	-2.81242977980231
RP11-401P9.4	-0.72992336246258	2.88880734799391	-3.32978551235389	0.0139763184795217	0.289580139849224	-2.81334515350119
TNFRSF10C	1.24636319276299	4.32933163336173	3.32867743734684	0.013996640934535	0.289580139849224	-2.81480437407692
C16orf62	0.60328396786296	3.4418675372804	3.32840791438406	0.0140015889176197	0.289580139849224	-2.81515933391967
SRPK2	0.658203509598485	4.29965790229782	3.3258872351002	0.0140479562472623	0.289683961406408	-2.81847954066488
ALDH16A1	-0.659742564553039	4.75647988138782	-3.32478354512622	0.014068310773509	0.289683961406408	-2.81993358551613
KDELC2	-0.754054588452532	3.38381579301105	-3.31849783286369	0.014184844874745	0.291421850965587	-2.82821785877266
PVRIG	-0.609279599759156	5.24522223680734	-3.31612031516765	0.0142291953780125	0.291435728141333	-2.83135274383218
ABCC10	-0.712583592592835	4.5764117480578	-3.31564011773441	0.0142381712749463	0.291435728141333	-2.83198600500966
MRPS21	-0.690187442342109	5.33192062242226	-3.31522940957723	0.0142458531419637	0.291435728141333	-2.83252765240594
LINC00672	-0.714059746990243	3.88965777295471	-3.3135055284268	0.0142781455819831	0.291678268332322	-2.83480138436669
NARS	-0.760488335124294	6.11629500440352	-3.31239265385006	0.0142990345435982	0.291829683324294	-2.83626944071409
IFT172	-0.529427738446762	3.7862812595153	-3.30937745416557	0.0143557973202518	0.292496140586197	-2.840247822053
RTN3	0.596251029694936	5.80434285674099	3.3092233498529	0.0143587049710505	0.292496140586197	-2.84045118746265
HNRNPD	1.07620912060677	5.0212420792959	3.3053012923918	0.0144329218893056	0.293455859709881	-2.84562807414156
WTAP	0.885028472385145	4.71884369414964	3.30312982062057	0.0144741912814766	0.293743334591467	-2.84849520057519
TRIM8	0.536492167378846	4.62515270811699	3.30158042430156	0.0145037161358121	0.293923483488857	-2.85054135906025
CDK17	0.71295395919709	4.48388614499	3.29777946270887	0.0145764229614223	0.293931120295521	-2.85556236744986
KCTD5	0.674705569580195	3.81871266622901	3.29671648669817	0.0145968267296816	0.293931120295521	-2.85696689579068
LOC643072	0.890235491604986	3.75147031923753	3.29616349603028	0.0146074535908416	0.293931120295521	-2.85769763297438
TESC	1.80807749397684	4.59137726447108	3.2960675237435	0.0146092987505771	0.293931120295521	-2.85782445767464
PLCXD2	-0.681871885957212	3.93206875801697	-3.29546520193675	0.014620884734972	0.293931120295521	-2.85862043792156
MS4A6A	0.575640273878955	5.42781269539804	3.29508601596423	0.0146281836871885	0.293931120295521	-2.85912156518543
PDLIM5	0.552880242157189	3.46354207374618	3.29483888402485	0.0146329428555702	0.293931120295521	-2.85944818213751
CD8A	-0.595548978520002	5.58821452535278	-3.29460292051462	0.0146374885122802	0.293931120295521	-2.85976004635495
FCER1A	0.65677002548938	3.94410674564331	3.29414407183305	0.0146463322618854	0.293931120295521	-2.86036651143109
SNX7	-0.54278943861936	2.81384254449543	-3.29228325588869	0.014682256606071	0.294329008283902	-2.86282626618486
PDAP1	0.89869974414056	3.53996235502238	3.29170997593499	0.0146933433986745	0.294329008283902	-2.86358416243581
ELAVL1	0.514295506664452	4.25789922756789	3.28961332685311	0.0147339682750035	0.294438225394693	-2.86635638819579
TSEN34	0.658771395085801	5.35371288217461	3.28844800602847	0.0147566002347597	0.294438225394693	-2.86789745477167
LTBR	0.599069391206494	3.84068431382891	3.28841876971136	0.0147571685238751	0.294438225394693	-2.86793612041918
IFNGR1	0.791968344933965	5.04413321817561	3.28792434114302	0.0147667827089054	0.294438225394693	-2.86859003029076
ENTPD1	0.550160139484814	3.92660752126104	3.28619948788727	0.0148003757070805	0.294670588139909	-2.87087150734561
RUFY2	0.885058064261877	3.06607716592836	3.28502949624818	0.0148232094070373	0.294670588139909	-2.872419294998
COX20	-0.53481104600566	4.55343547979425	-3.28374432238049	0.0148483349959109	0.294670588139909	-2.87411967229488
FLJ45513	-0.537350398623216	3.89191198532323	-3.28181286936375	0.0148861823465897	0.294670588139909	-2.87667554530766
C18orf8	0.655612810058523	3.94238610184517	3.28117965897429	0.0148986130058359	0.294670588139909	-2.87751357668778
PDE4B	0.880007220085599	3.69921607033557	3.28054497705992	0.0149110838331864	0.294670588139909	-2.87835361016148
HNRNPC	0.997891592057693	5.33197651124034	3.27969121744552	0.0149278771378229	0.294670588139909	-2.87948369016194
PCTP	0.634063270119702	4.73240205770644	3.2796785855265	0.0149281257591891	0.294670588139909	-2.87950041115943
SIAH1	0.780179873131559	3.76986898566972	3.27814323099078	0.0149583780165841	0.294998832031978	-2.88153293632292
TLE3	0.762504271337474	4.41514937055095	3.27724270633719	0.0149761526183775	0.295080626750087	-2.88272521278427
HES2	0.59416214437115	3.18352824622739	3.2754460195187	0.0150116840801413	0.295421785186637	-2.88510431772398
ZNF253	-0.598348967668249	3.62159605418515	-3.27461686543052	0.0150281122853094	0.295421785186637	-2.88620239950096
CD96	-0.850760365330234	4.18536716522376	-3.27143776877893	0.015091281006798	0.296270715250411	-2.89041346427503
LINC00909	-0.82722257619886	4.52710869923809	-3.27015406199976	0.0151168697038227	0.296489965642996	-2.89211426218621
ZNF548	-0.77229942682562	3.59826065872869	-3.26950461127106	0.0151298333811541	0.296489965642996	-2.89297481154446
ADIPOR1	1.98993092177727	5.82513769116667	3.2681699641196	0.0151565120455146	0.296605683101923	-2.89474345311837
MUS81	-0.508175196463616	5.01749169969396	-3.26589256992729	0.0152021532087816	0.296959285964453	-2.89776195332823
STARD4	-0.83301460901154	4.09282400450092	-3.26537772411442	0.0152124918143976	0.296959285964453	-2.89844443608899
NFIA	0.564142679117257	3.23475874125558	3.26481004633494	0.0152239001589763	0.296959285964453	-2.89919699450925
SNRK	1.25189125144777	4.59780954119038	3.26151102749825	0.0152903824591951	0.296959285964453	-2.90357129010848
MSANTD2	-1.56918158352913	3.93010582366182	-3.26130455831178	0.0152945536898311	0.296959285964453	-2.90384510405593
HEMGN	1.45792008363357	4.43406112864714	3.26119876670716	0.0152966914407203	0.296959285964453	-2.90398540428375
QPCT	1.23374429169733	5.41175757176776	3.26058713671284	0.015309057103384	0.296959285964453	-2.90479657392026
FAM160B1	0.869549342979108	4.08956060918772	3.2595407427256	0.0153302377209059	0.296959285964453	-2.90618446218964
ERVH-6	0.517392683588319	3.74385508005513	3.25846952467375	0.015351953665592	0.296959285964453	-2.90760542777008
PEX3	-0.666395687776412	3.82715285897779	-3.25747480190234	0.0153721486891634	0.296959285964453	-2.90892506018506
DROSHA	-1.23986795769885	4.72206856462974	-3.25673180951303	0.015387251794238	0.296959285964453	-2.90991082498396
CCSAP	0.749931370163322	3.41242448725799	3.25561949264888	0.0154098923233072	0.296959285964453	-2.91138672872311
SLC12A7	-0.804334361196895	6.04213957234665	-3.25540091866949	0.0154143454984781	0.296959285964453	-2.91167676816347
PLEKHA1	-0.656034696291724	4.55299894257156	-3.25326948658198	0.0154578438553909	0.297532578528565	-2.91450543252069
CACUL1	0.905857877134448	3.78417995618672	3.25128769280336	0.0154984075415995	0.297546551705475	-2.91713605245189
TMEM33	0.507452112170651	4.41531748952523	3.25122011992898	0.0154997926629619	0.297546551705475	-2.91722575746154
DPYSL4	0.561070798723171	3.40238431995744	3.2503719920836	0.0155171891380989	0.297616663947204	-2.91835172421367
MTIF2	-0.999556655198547	4.41610722458438	-3.24874017499733	0.0155507197880349	0.297713142667296	-2.92051837885112
ZNF783	-0.550670402580774	4.48709083819688	-3.24709120617277	0.015584682498245	0.297713142667296	-2.92270816640952
TMEM168	-0.750619866120527	3.91132059748057	-3.24656278860138	0.0155955829292144	0.297713142667296	-2.92340996756807
STK40	0.670861950274853	4.28886193419746	3.24545508625395	0.0156184598720813	0.297713142667296	-2.92488124784384
COPB2	1.19288306207284	3.88877081304619	3.24462853599407	0.0156355539351888	0.297776855683887	-2.92597920034888
ATP6V1D	0.517744380297614	4.40553534607202	3.24327269769284	0.0156636381504971	0.298049578656295	-2.92778043162231
IGLV1-44	0.531083837825329	4.39039549246808	3.23974867434238	0.0157368886352665	0.298733736896162	-2.93246323536278
ABI1	1.04460863430748	4.63620244902944	3.23671219186449	0.015800302197805	0.299078130446389	-2.93649950005815
SLC25A17	-0.500229770782679	4.32656388673852	-3.23635111085995	0.0158078613346896	0.299078130446389	-2.93697955035846
PPP1CC	-0.612484763159615	6.35492372218841	-3.2357739845435	0.0158199514441663	0.299078130446389	-2.93774686447405
DQ570835	-1.01834334234084	3.63423047520925	-3.23538118232427	0.0158281859005986	0.299078130446389	-2.93826913693193
RASGRF2	-0.526307671042914	4.3376756906962	-3.23418447222509	0.0158533015482801	0.299079047127178	-2.93986041599748
WDR5B	-0.599617905653623	3.59397387441769	-3.23406278404934	0.0158558578600721	0.299079047127178	-2.94002223671758
PARL	0.982057563987187	4.32982308686763	3.22997542775951	0.0159419806108031	0.300146774848479	-2.945458727429
IDNK	-0.560780558019413	4.09410835455401	-3.22909041936783	0.0159606947202871	0.300146774848479	-2.9466361441448
PPP1R3B	1.03321120796503	4.03813307809207	3.22888133872307	0.0159651193406007	0.300146774848479	-2.94691432041255
ANKRD55	-0.650489492624856	3.92248452059065	-3.22874958535827	0.0159679082213654	0.300146774848479	-2.94708961772564
CLK3	0.8488662682532	4.31972002310138	3.22725802023091	0.0159995175790515	0.300480098574831	-2.94907429781052
TBP	-0.526025588212432	4.70554497483264	-3.22485358135922	0.0160506150938074	0.300882093836021	-2.95227426361079
SLC25A37	2.38169302514257	4.87935054481436	3.22429047168963	0.0160626073923728	0.300882093836021	-2.9530237917804
RAB2A	0.650604947117074	4.64232851823304	3.22360293386593	0.0160772627132148	0.300896323934272	-2.95393899650826
C19orf83	0.727468671300489	3.56911472745481	3.22089069683851	0.0161352169193825	0.301392742993314	-2.95754994894655
LOC100130429	-0.857792481769067	3.73250765559636	-3.21929908689851	0.016169331002523	0.301392742993314	-2.95966939509562
PYY	0.717033016406667	3.01723415647512	3.21475366165106	0.0162671860655719	0.301392742993314	-2.96572406685601
AQP9	1.38153370441993	5.43298010671476	3.21438140290586	0.016275228444026	0.301392742993314	-2.9662200480971
RP11-50B3.4	-0.6420167376281	3.60447467607887	-3.21357689329883	0.0162926239632553	0.301392742993314	-2.96729200293293
FBXO7	2.13687233499538	5.91071131389658	3.21095756066954	0.0163493998096068	0.301392742993314	-2.97078266908049
ADAM8	0.676972214096586	4.64560880402577	3.21034478882983	0.0163627128870487	0.301392742993314	-2.97159941079511
GUCY1B3	0.92290774154487	3.84412368539197	3.20711929906675	0.0164329831635047	0.301392742993314	-2.9758993523442
S100A9	0.511709024900342	7.82197750735238	3.20614026934056	0.016454376659052	0.301392742993314	-2.97720477550644
PTEN	0.53722157906593	5.33491971764886	3.20486627691613	0.0164822606497294	0.301392742993314	-2.97890368273136
MED25	1.15544761405732	3.74768635326353	3.20485877486437	0.0164824249988921	0.301392742993314	-2.97891368756352
B3GALT4	0.601722606045079	4.02274502007709	3.20443371185221	0.0164917398429598	0.301392742993314	-2.97948056889373
UBE2H	1.2537195599854	4.54446715947923	3.20399645700396	0.0165013277914305	0.301392742993314	-2.98006373407165
TIPARP	-0.556528304312222	4.9425272496361	-3.20392600056235	0.0165028732950011	0.301392742993314	-2.98015770387455
VPS35	0.718700703635183	4.81451605019699	3.2038180959481	0.0165052405493391	0.301392742993314	-2.98030162063401
LOC100190986	-1.22422479327356	4.11836376239733	-3.20300870203149	0.0165230090508015	0.301392742993314	-2.9813811899784
C11orf80	-0.677445076873606	3.5563023703113	-3.2027507061804	0.0165286771350853	0.301392742993314	-2.98172532250696
GNPTG	-0.530625486245437	4.6255115778159	-3.20191495175184	0.0165470528080478	0.301392742993314	-2.98284016785805
ENGASE	-0.596959622888908	5.39396254361552	-3.20122256452313	0.0165622929849769	0.301392742993314	-2.98376383824496
BEST4	-0.51369211786989	2.47823945419751	-3.20111723935779	0.0165646126313946	0.301392742993314	-2.98390435135115
PCDHB11	0.619249778669085	3.20479422282906	3.20096728180634	0.0165679158519461	0.301392742993314	-2.98410441047963
ARFIP1	0.961080599177245	3.93026723342849	3.20003643464286	0.0165884361949357	0.301392742993314	-2.9853463231079
CR1L	1.33225473908694	3.07245274139691	3.19876584936128	0.0166164903041474	0.301392742993314	-2.98704168552222
RAB11A	0.831391157887312	5.41949598591293	3.1952380282785	0.0166946523546018	0.302262543550625	-2.99175000081212
NAA50	0.976126850170835	3.9412505951275	3.19377365066839	0.0167272134547277	0.30259906445169	-2.99370486318764
RP3-486D24.1	-0.692739985849744	6.37207276587358	-3.19300072618806	0.0167444274176626	0.302657622121926	-2.99473678492345
NFKBIA	0.999807270448597	5.58812685416354	3.19057496550134	0.016798576338544	0.303383129303447	-2.99797588357997
ATP2A3	0.586925459664288	4.82918342414419	3.18961581987071	0.0168200389354098	0.303436170158435	-2.99925683037204
GOLT1B	-0.534733921212299	4.79319890087389	-3.18919168567144	0.0168295391318131	0.303436170158435	-2.99982330248531
NAPRT	0.522391384786998	5.10285658608936	3.18841225220211	0.0168470127928741	0.303460812701284	-3.00086437086048
GFI1B	0.526614781330737	4.03298272820701	3.18788099134781	0.0168589340389602	0.303460812701284	-3.00157400612437
F11R	0.733991994562005	4.83098378324008	3.18561048568576	0.0169099858260777	0.304126937772332	-3.00460725455692
MS4A14	-0.826095824282423	4.10880139219268	-3.18322877432571	0.0169637173906982	0.304334992856818	-3.00778977146564
NKG7	-0.607507923607305	6.96012294978649	-3.18173479807535	0.0169975156017594	0.304337155836573	-3.00978643684689
ARX	0.577298112104677	3.03808141223893	3.18136019661444	0.017006001596114	0.304337155836573	-3.01028712761821
FAM198B	0.809697693562377	4.19279515883299	3.17895687360356	0.0170605538777647	0.30506129947904	-3.01349982241977
MIR646HG	-0.842985012382858	3.3886898028196	-3.17809431771732	0.0170801787821771	0.305160223885531	-3.01465304132226
JAZF1	1.56925267965774	5.15973337566445	3.1753942156846	0.0171417692158987	0.305317560175047	-3.01826362862783
ZBED6	0.516808480180947	3.81309110373746	3.17434356352818	0.0171657997379637	0.305317560175047	-3.01966881379472
JDP2	0.887321113160896	3.67366330834185	3.1742046554726	0.0171689795627066	0.305317560175047	-3.01985460553501
GIT2	0.959369849159471	4.04076813772653	3.1731003709882	0.0171942809935329	0.305317560175047	-3.02133169021321
GPR56	0.616353404517326	5.25999423357089	3.17187053188615	0.0172225064861031	0.305317560175047	-3.022976896928
KIAA1407	-0.847551597178758	3.64694483206575	-3.1712178720354	0.0172375056884745	0.305317560175047	-3.02385006441065
GOLGA8N	-1.26459156279368	6.09968814225946	-3.17114229736519	0.0172392434293475	0.305317560175047	-3.02395117619971
NFE2	1.67424955127597	5.52362948051413	3.17052320950301	0.0172534856621788	0.305317560175047	-3.024779484493
FAM214B	0.616597544568655	4.98572718957258	3.16936134914905	0.01728024874741	0.305317560175047	-3.02633412508683
KDM4B	0.535057640941714	4.39345206953791	3.16858948798212	0.0172980530755344	0.305317560175047	-3.02736701658357
LOC100272216	-1.09498350480607	5.01473150081282	-3.16669515931643	0.0173418329941504	0.305317560175047	-3.02990229208901
BRK1	0.511725123082224	5.71211228400102	3.16621897875793	0.0173528568092857	0.305317560175047	-3.03053965933164
WDR89	0.520125766137784	3.9883447947595	3.1661317183387	0.0173548777502632	0.305317560175047	-3.03065646040522
NOP58	-1.20764250936251	5.89378061225772	-3.1660554755528	0.0173566437319228	0.305317560175047	-3.03075851477883
B3GNT8	1.26460491463805	3.81926638641172	3.16551520144998	0.0173691634418699	0.305317560175047	-3.0314817166653
SPARC	0.715353327331426	5.5026597507589	3.16371508475031	0.0174109476663944	0.305317560175047	-3.0338915866469
WDPCP	-0.910177427226297	4.1859016566099	-3.16120450008193	0.0174694043363261	0.305332328530558	-3.03725325822826
TREM1	0.913132956644305	5.09143359524195	3.16063687204152	0.0174826503463453	0.305332328530558	-3.03801342103118
SCN3A	-0.929570176126082	3.03785936015273	-3.15944686542019	0.0175104551705419	0.305332328530558	-3.0396071986208
PTPN18	0.526575345910684	4.42135848622639	3.15754562533268	0.0175549771359932	0.305332328530558	-3.04215389858878
GABPA	-0.698600559858382	3.94181567995262	-3.1573411889901	0.0175597717510151	0.305332328530558	-3.04242776668427
EIF3L	-0.901785173884579	7.24657584612315	-3.15547007830995	0.0176037202746248	0.305686414456075	-3.04493459550348
EIF4EBP2	0.53012003409204	4.64200773193597	3.15454488397108	0.0176254949740778	0.305819285391571	-3.04617428955054
CXCL16	0.882346869967259	4.65956832173003	3.15326208143257	0.0176557341263963	0.306034740748133	-3.04789332882537
TMEM14A	-0.529848433875953	5.05644778856747	-3.15222121457014	0.0176803112901041	0.306034740748133	-3.04928830854133
CDKN2D	1.26035283877456	4.05830129347193	3.15064312290923	0.0177176438772737	0.306435990829461	-3.0514035382296
ST20	0.662226757352538	4.38574034311785	3.14871241446789	0.0177634338403779	0.306930322476539	-3.05399182490701
STK17B	1.00920152773822	4.92403856421448	3.14824350892079	0.017774573953338	0.306930322476539	-3.0546205041488
GHSR	0.527553565237386	3.11873826542707	3.14581160123282	0.0178324713699016	0.307439757200517	-3.05788148960202
DZIP3	-0.619624027026375	3.44505352342326	-3.14474886295863	0.0178578361912577	0.307632127991642	-3.05930676213611
CAPZB	0.770845747454486	5.60110292008818	3.14212933422355	0.0179205237416338	0.307977000874078	-3.06282049056947
ACP1	0.677746655997456	4.80000646472166	3.14044297755449	0.0179610051092809	0.308427918030428	-3.06508294680278
IGFBP2	0.86675710400739	2.82279948504377	3.13910010127063	0.0179933116149083	0.308552897015957	-3.06688483135172
HLA-DRB6	0.719204390297805	4.85450066999332	3.13862685191217	0.0180047118163205	0.308552897015957	-3.06751989469767
DPP10-AS3	-0.556029857324738	2.35555609111656	-3.13836467327002	0.0180110308408687	0.308552897015957	-3.06787172959591
NBPF1	0.672159350514708	5.0513135933384	3.1361829936514	0.0180637063880793	0.309014056411371	-3.07079979669119
ANKH	0.594521820701088	3.94557212702475	3.13580724838149	0.0180727953065677	0.309014056411371	-3.07130414924302
SNRPD2	-0.830021150323175	6.57385315202613	-3.13500614433457	0.0180921896977791	0.309014056411371	-3.07237950684635
HMGN3	-1.17889561760639	6.24672677178392	-3.13481413241802	0.0180968415550492	0.309014056411371	-3.07263726464107
FOXJ3	0.632577722832651	4.25738497575239	3.13282693918953	0.018145060855838	0.309014056411371	-3.0753051476529
C1QC	0.767759072815559	3.11013329399663	3.13245786986621	0.0181540315607044	0.309014056411371	-3.07580069042957
SPDYE2	-0.834318748770158	3.94376965516575	-3.13225406387901	0.018158987374524	0.309014056411371	-3.07607434420273
TUBA4A	-0.515485386915783	6.26593814778462	-3.13224952431704	0.018159097776602	0.309014056411371	-3.07608043960764
GSPT1	1.64589988501383	4.88983972211978	3.13184701583039	0.0181688896511151	0.309014056411371	-3.07662090971693
C1orf43	1.20997726803949	5.25303636840866	3.13077790205238	0.0181949257377158	0.309014056411371	-3.07805656301104
MPHOSPH10	-1.18948933780587	4.55396871858027	-3.12828897725187	0.0182556942076636	0.309318311715766	-3.08139934047286
USP8	-0.610219059324642	4.47723506840978	-3.12651465624417	0.0182991486538998	0.309587769649442	-3.08378282134421
NSUN5	-0.613558420945116	5.23788350840172	-3.12398682955558	0.0183612494886981	0.31019839303437	-3.08717916120287
CCDC71L	0.520606990616757	4.05427813736715	3.12383702943915	0.0183649367262428	0.31019839303437	-3.0873804540927
TRMT11	-1.35999131615241	4.08411304442848	-3.12180992139657	0.0184149112014908	0.310558011804582	-3.09010463377392
LOC728613	-0.571555379662762	4.01629455442701	-3.11997122978447	0.0184603672653738	0.311061652604387	-3.0925760349231
ASAP1	0.664788019569401	5.11144095511476	3.11944070310972	0.0184735053684881	0.311061652604387	-3.09328919624053
NAPA	1.18950121048997	4.37038271031605	3.11810694121135	0.0185065794815788	0.311156353425766	-3.0950822576964
SLC13A2	0.77824620563456	3.64607930935771	3.11759041857806	0.0185194051273685	0.311156353425766	-3.0957767097052
LRP10	0.764512003205343	5.40110837419225	3.11747638710785	0.0185222379036581	0.311156353425766	-3.09593002654933
AKR1B1	-0.548285048425999	5.65561627539422	-3.11425280592237	0.0186025115495818	0.311743090442363	-3.10026482194474
TM4SF5	0.8137839353827	3.12789414610201	3.11408733970509	0.0186066420812652	0.311743090442363	-3.10048736041332
DOCK4	0.553410666317582	3.07318261987341	3.11376262112022	0.0186147508978468	0.311743090442363	-3.10092408978733
EGOT	0.516935609763452	2.71609048260432	3.11181026857167	0.0186635849521164	0.312176930619434	-3.10355016766983
SELT	0.639168682965086	5.0823416765178	3.11055908615298	0.0186949531635619	0.312176930619434	-3.10523335310006
SLC22A4	1.43012299757051	4.36263630950128	3.11031029618637	0.0187011972998495	0.312176930619434	-3.10556806655903
DENND4B	-0.990713563949382	5.92804536121789	-3.10927944404985	0.0187270935742147	0.312176930619434	-3.10695501844649
CDC25A	0.529552997398983	2.86905981185451	3.10923274899479	0.0187282675246159	0.312176930619434	-3.10701784694886
DHX33	-0.633685929831124	4.52685605698444	-3.10458815357015	0.0188454328792973	0.312665663970438	-3.11326848103417
ZBTB26	-0.610799750064622	3.21116114491745	-3.10404110026157	0.0188592847668053	0.312665663970438	-3.11400486727445
NPPC	0.606382984081177	2.81070321272473	3.1036293067573	0.0188697189786546	0.312665663970438	-3.11455920433135
LOC285147	-0.539162935207689	3.45627974783332	-3.10353980039504	0.0188719877532725	0.312665663970438	-3.11467969625707
ZNF614	-0.526779308910936	2.99790233782591	-3.10093872036811	0.0189380473187405	0.313071569646479	-3.11818164129874
JAM3	0.846728095497988	3.95493026939649	3.09981338343856	0.0189667045209464	0.313071569646479	-3.11969697931379
TAF3	-0.554931863026927	4.01241422662447	-3.09891916299921	0.0189895094975399	0.313071569646479	-3.12090121125246
TMEM220	-0.673965910339793	3.12772508919764	-3.09878760465152	0.0189928670698502	0.313071569646479	-3.12107838670545
C9orf173	0.893602033115953	3.36747757107941	3.09876777516433	0.0189933732043754	0.313071569646479	-3.12110509213176
ZDHHC23	-0.51428734262513	3.53351698618767	-3.09841187282646	0.0190024598430343	0.313071569646479	-3.12158441267817
LOC101927204	-0.622912248604621	3.33877095911721	-3.0975086622499	0.0190255409520168	0.313071569646479	-3.12280090184588
FAM46C	1.54567939618573	5.22845262990678	3.09746690606964	0.0190266087399449	0.313071569646479	-3.12285714349146
AES	-0.574749214147312	5.51549073757007	-3.09687498857905	0.0190417521729316	0.313082840966334	-3.12365442282933
LOC100506730	-0.675883784151947	3.17027927382372	-3.09316796372977	0.0191368868247038	0.314213060038225	-3.12864851634889
ZBTB41	-1.06712169254146	4.33122600732793	-3.09306589226252	0.0191395135397811	0.314213060038225	-3.12878604967071
LOC284023	-0.847860040395134	4.55262035533583	-3.09124054282462	0.0191865527421136	0.314746676574037	-3.13124577242352
NDUFA9	-0.515306279127596	4.90622848497709	-3.08954408169228	0.0192303819614689	0.314863877022037	-3.13353216493468
RRAGD	0.917690909046801	4.41535502383328	3.08952760022017	0.0192308082990762	0.314863877022037	-3.13355437937078
ORC6	-1.14906153360088	4.4775427030357	-3.0891681383888	0.0192401092745004	0.314863877022037	-3.13403888540005
MXRA7	0.882519974901109	4.09073210945697	3.08770804208217	0.0192779386132683	0.314863877022037	-3.13600705398946
ZNF320	-0.805457401590043	3.5267734221276	-3.0864542880621	0.0193104856864897	0.315108709159946	-3.13769727840876
HBM	3.35112915055519	4.95009124787291	3.08420038796767	0.0193691448957546	0.315590266044146	-3.14073629316999
GLUD2	0.639250904626642	3.32669245805067	3.08330600833391	0.019392474764314	0.315732818455981	-3.14194238201013
KIAA0895L	-0.678392740871933	2.85934548643691	-3.08229969646861	0.0194187604996876	0.315923245574933	-3.14329952532269
RP11-348P10.2	-0.631573765488888	2.93840300059058	-3.07881371151155	0.019510113951909	0.317171176812791	-3.14800174478035
ARHGAP17	-0.51430019443834	5.56990362781498	-3.07781443735968	0.0195363859513032	0.317236415309256	-3.14934991898033
R3HDM4	1.24088303946875	6.67342869813241	3.0775468543146	0.0195434274509351	0.317236415309256	-3.14971094926079
PRIM1	-0.670676867722138	4.50009605734951	-3.07680213544275	0.0195630392345938	0.317316892573704	-3.15071578784831
AMT	-0.507080939200829	4.58339203730204	-3.07405179957069	0.0196356513758618	0.317541972524757	-3.15442733407497
TYW1	-0.859833729522165	4.3246005558831	-3.07220919364189	0.019684460335556	0.317541972524757	-3.15691439897246
NCF2	0.533280866762344	6.30385036591833	3.07077796129245	0.0197224623303027	0.317541972524757	-3.15884648127138
FAM216A	-0.963770109324843	4.12829037872796	-3.07010450585584	0.0197403711418334	0.317541972524757	-3.1597556895658
SLC45A1	0.761501648823856	3.12558085541558	3.06967073567488	0.0197519153916284	0.317541972524757	-3.1603413349749
PPM1A	1.19206829907864	4.80966407151879	3.06937295031988	0.01975984477421	0.317541972524757	-3.16074339596567
SPAG7	-0.604865544466687	5.86996560230585	-3.06911370859069	0.0197667506075326	0.317541972524757	-3.16109342480591
C3orf58	0.520767093353669	3.90340989492832	3.06645465594566	0.0198377338842373	0.31836082336025	-3.16468413076333
MARCH7	1.16444041383765	4.04557467155608	3.06607348541756	0.0198479316309383	0.31836082336025	-3.16519891873982
NSRP1	-0.997362563315841	4.36591362931089	-3.06419651052259	0.0198982299751474	0.318931363347034	-3.16773410105422
TMEM69	-0.600510513060895	4.68780473924749	-3.06111893271833	0.019980998052834	0.319635063073849	-3.1718917803362
NABP1	0.851768702729825	4.15210982909398	3.05986095208891	0.0200149364501521	0.319635063073849	-3.17359157136788
P4HB	0.70258590969647	4.65615107790938	3.05873233531119	0.0200454374941266	0.319635063073849	-3.17511671881622
LOC100289333	-1.3297700231634	4.64363678487278	-3.05769882585425	0.0200734120314872	0.319635063073849	-3.17651347104079
P2RY13	0.740634190697514	5.26328978568842	3.05727847656866	0.0200848018337435	0.319635063073849	-3.17708159332435
PSMD6	1.25903608917868	4.29866313146714	3.0565519124035	0.0201045052141213	0.319635063073849	-3.17806362714992
EVX1	0.825533074495751	3.46864727449551	3.05405858490844	0.0201722786557521	0.320180199567396	-3.18143409797361
PTAFR	0.742733146223583	5.47923239798186	3.0512092833246	0.0202500286048997	0.320180199567396	-3.1852866362879
LOC100996255	-0.98685143247853	4.64787389216773	-3.05087014529088	0.0202593041928752	0.320180199567396	-3.1857452457287
ADK	0.774849206098462	3.85004412574284	3.05052417892901	0.0202687712386516	0.320180199567396	-3.18621310237389
ZNF850	-0.533398736526312	2.9454611068482	-3.05043396105907	0.0202712407468238	0.320180199567396	-3.18633510787455
RP11-469M7.1	-0.67122092218069	4.34076960741627	-3.04866847834424	0.0203196318632211	0.320180199567396	-3.1887228309517
LOC155060	-0.652037430048736	4.27794393642655	-3.04704214397806	0.0203643187163208	0.320180199567396	-3.19092267422505
GOLGB1	-0.519745060829159	4.58394159120661	-3.04692448364309	0.0203675557631184	0.320180199567396	-3.1910818377389
OXTR	-1.0284659366161	3.39398979789118	-3.0466683186322	0.0203746052321336	0.320180199567396	-3.19142836707209
UBE2Q1	0.897014690716982	4.36165698815816	3.04618410626749	0.0203879375477034	0.320180199567396	-3.19208340951732
U2AF1	1.04318869731014	5.02899260522644	3.04575425544254	0.0203997809169631	0.320180199567396	-3.19266493377503
KLHL9	0.525789303752879	3.94564120856528	3.04553852873984	0.0204057274614754	0.320180199567396	-3.19295678776032
BIRC6	-1.34478485588708	5.2710188064742	-3.04352717595697	0.0204612603714078	0.320180199567396	-3.1956781736482
WDR45	1.31657177231259	5.50721521102623	3.04322993696493	0.0204694808058631	0.320180199567396	-3.19608038029359
CD69	-1.09123737495851	4.84558215856157	-3.04289038470777	0.0204788757920404	0.320180199567396	-3.19653985493008
RNF14	0.9902213129891	3.75017122445601	3.0414620344236	0.0205184471609127	0.320312378100711	-3.19847280855936
DNAJA3	-0.526962654933437	4.88912553750613	-3.04092906006378	0.0205332338278031	0.320312378100711	-3.19919412903854
FAM171A1	-0.790600438377317	4.42829946876103	-3.04045127080661	0.0205464991771445	0.320312378100711	-3.19984078973935
SKIV2L	-0.506791388136063	4.81440826756537	-3.03957809111991	0.020570765918341	0.320428123471302	-3.20102265493354
NLN	0.616827135873799	3.8983202251778	3.03855841665111	0.0205991428604009	0.320440976651667	-3.20240291137955
GMPR	1.56775715679916	5.32658228110601	3.03547009900784	0.020685345462118	0.32112300141408	-3.20658404144137
PDE12	0.596726898527653	3.41220850776677	3.03086340114756	0.0208146497580407	0.32112300141408	-3.21282280631849
OSBP2	1.33872488256975	4.29947214101605	3.03037481664073	0.020828414487094	0.32112300141408	-3.21348462515206
BCO2	-0.601844382911306	2.99683788182771	-3.03009755937898	0.0208362299057003	0.32112300141408	-3.21386019951661
GSTK1	-0.509440239829016	6.08780474400101	-3.02932375039618	0.0208580589308339	0.32112300141408	-3.21490845080772
MTMR9	-0.592377270266784	4.58439162570075	-3.02898924134251	0.0208675029687735	0.32112300141408	-3.21536161871623
PRKCQ-AS1	-0.726236238021544	4.53449138875704	-3.02814278264501	0.0208914211328996	0.32112300141408	-3.21650839299924
DCTN4	0.649164941852306	4.10497990350349	3.02792408898723	0.020897605481201	0.32112300141408	-3.21680468996502
ZC3H15	0.913805685528835	4.61830182975756	3.02716988559553	0.0209189483549583	0.32112300141408	-3.21782656242554
MSMO1	-0.565451696223048	4.38945744843356	-3.02631455456201	0.0209431812871842	0.32112300141408	-3.21898552890596
S100A11	0.795633311306148	5.77203800294882	3.02597489531737	0.0209528127404753	0.32112300141408	-3.21944578672831
TXNDC16	-1.048689179606	3.51294855288655	-3.02584022839827	0.0209566327005038	0.32112300141408	-3.21962827166929
FASTKD3	-1.24378836824525	4.31632580532313	-3.02519361408323	0.0209749849582689	0.32112300141408	-3.22050451595602
KLRB1	-0.579108424576864	6.43249422538568	-3.02470685744437	0.0209888114924837	0.32112300141408	-3.22116416318755
MAPKAPK5	-1.00930216983009	3.82110951840355	-3.02406632516441	0.0210070209849709	0.32112300141408	-3.22203224515914
NSFL1C	0.749053095968502	4.53533950976196	3.02383050734815	0.0210137292418838	0.32112300141408	-3.22235184882798
STAT1	0.532120276480775	4.88657225985477	3.02219046026596	0.0210604468798966	0.321383309892375	-3.22457477197671
CD46	1.05681583170342	4.56721503320557	3.01730049661892	0.0212004023627448	0.322662154298479	-3.23120438680592
BC043356	-0.687178692485633	3.32186763075439	-3.01633919946326	0.0212280327024957	0.322662154298479	-3.23250798167658
DYRK1B	0.631743625374947	3.52238911021996	3.01558631059859	0.0212496997657544	0.322662154298479	-3.23352902873066
TRIM52-AS1	0.554894058116834	4.20082192100373	3.01493176430602	0.0212685559337173	0.322662154298479	-3.2344167564353
CARS2	0.627663255670035	3.44505982466163	3.01469943300624	0.021275253245296	0.322662154298479	-3.23473186671535
SPDL1	-0.536281752476222	3.58811654240707	-3.0118608591252	0.0213572623241733	0.322708833505764	-3.2385822897443
FANCG	-0.822341252865882	4.10024154435937	-3.01168246182745	0.0213624276935661	0.322708833505764	-3.2388243084318
IFT52	0.5331075659311	4.08849511578944	3.01052450977672	0.0213959879534854	0.322708833505764	-3.24039530187079
TYW3	-0.752673221989492	3.84703550890331	-3.01036347210446	0.0214006596894004	0.322708833505764	-3.24061379316125
BMP7	0.643772592777098	3.64762414075211	3.00535819794374	0.0215464100597776	0.323779294541586	-3.24740620156729
MRI1	-0.795661454742585	5.08079219650246	-3.00237717407053	0.0216337206219021	0.324415918522624	-3.25145288203189
NVL	-0.851485087746028	4.04694506482786	-3.00090446111929	0.0216769944022162	0.324826534197701	-3.25345241223354
BEX2	-1.04339939349522	4.85851791355193	-2.99959200459484	0.0217156373959441	0.324969186020576	-3.25523455484325
ZNF133	-0.500047818492976	3.79959087481381	-2.99781180763209	0.0217681701548732	0.325305698090838	-3.25765212124382
SPINK4	0.540494598121565	3.31812678147046	2.99660698618526	0.0218038010828244	0.325541980889432	-3.25928850041324
PAGE5	0.678260992167415	3.58173423825711	2.99622230016663	0.021815190791734	0.325541980889432	-3.25981101054873
SRSF3	0.964939555735457	4.58068264529643	2.99575339457711	0.0218290826753235	0.325541980889432	-3.2604479354789
IMPDH2	-0.570954935584919	5.36531433507318	-2.99330431183412	0.0219017937796435	0.326074541615357	-3.26377495898789
MAZ	0.615359342117979	3.78027008932114	2.9907724022491	0.0219772366767737	0.326626687027357	-3.26721516958851
IFNA7	-0.588506771547578	3.0220971545989	-2.98890183913726	0.0220331522486471	0.327233113026203	-3.26975721676003
HDAC7	0.608101517192235	3.89270896554551	2.98718256622597	0.0220846797446202	0.327773575488944	-3.27209399000317
ZBTB3	-0.532467575369984	3.93732060087266	-2.98667833698388	0.0220998162101163	0.327773575488944	-3.27277937910244
BCL2A1	1.15586075216652	5.74012636127178	2.98382832508172	0.0221855798119699	0.328506375584752	-3.27665384780384
NPM1	-0.621519049275112	6.77513642367445	-2.98352473095702	0.0221947366528352	0.328506375584752	-3.27706662121146
DNAJC3	0.650024350836544	4.28259432158836	2.98119714911893	0.0222650744521268	0.329143146124027	-3.28023157455172
CASP6	-0.529885374420719	4.28810950543387	-2.98109526609323	0.0222681587268726	0.329143146124027	-3.28037012398933
GXYLT1	-0.645327183063131	3.60759138960274	-2.97965528539751	0.022311799775056	0.329152831515729	-3.28232845145662
RP11-73M18.8	-0.519503825295737	4.43796321743834	-2.97916245433004	0.0223267568704707	0.329152831515729	-3.28299873556858
NUP35	-0.894052444689613	4.41939734586859	-2.97735528312759	0.022381695197435	0.329684374422962	-3.28545682909687
TNFAIP2	0.618587669815797	4.97221083380907	2.97573792971219	0.0224309857064181	0.329684374422962	-3.28765702271657
CCNI	0.790702715667248	6.30178362500939	2.97538354609745	0.0224418014177263	0.329684374422962	-3.28813915064648
HLX	0.869982444274471	4.29515322130975	2.97458477261843	0.0224662002806307	0.32975269747081	-3.28922590499766
CTC-471J1.2	-0.746702312497828	2.42152537171443	-2.9725395299472	0.0225288025223366	0.330066772543083	-3.29200881793075
LINC01210	0.711942664865893	3.96031561601895	2.97153695617008	0.0225595581570864	0.330107494302676	-3.29337315419025
LEMD2	-0.502490514229159	4.36252929328808	-2.9703242554241	0.0225968198283202	0.330159468844027	-3.2950235770123
ERO1LB	-0.706091567301306	3.92193930046819	-2.9693156825661	0.0226278595767271	0.330159468844027	-3.29639630786232
ZNF787	0.515593164850663	3.51629925259193	2.96818486641766	0.0226627157195574	0.330159468844027	-3.29793554403502
CCDC80	0.505973305553742	3.09289922093464	2.96798607655436	0.0226688491282322	0.330159468844027	-3.29820614498161
IGLC1	0.965333790941724	5.35704087225808	2.96787254094236	0.0226723529219114	0.330159468844027	-3.29836069615379
PRKXP1	-0.820699206219163	3.32377491071983	-2.96255913622477	0.0228369781826654	0.331560861411405	-3.30559508527179
GPN1	-0.508309139096788	5.46164654343954	-2.96220640565005	0.0228479519940681	0.331560861411405	-3.3060754426961
GPR97	1.13116609860676	4.01919617635088	2.96186918848953	0.0228584484398552	0.331560861411405	-3.30653468543003
ETS2	0.686018262733618	3.62675776937984	2.95855236943664	0.0229619651733964	0.332601406735566	-3.31105234755827
CCR1	0.587353712537006	5.81581532748883	2.95852180065697	0.0229629215419632	0.332601406735566	-3.3110939888638
YPEL3	1.10888515008222	5.62515036170602	2.95364209229872	0.0231161344606108	0.334373263600579	-3.31774242359575
LIMK2	0.735094787075766	4.41291726550452	2.95174438444743	0.0231760134464231	0.334792124862472	-3.32032863493492
SIGLEC5	0.984275909682575	4.20779440715858	2.95104503635233	0.0231981219909857	0.334888089061869	-3.32128180351974
TIMM13	0.723078599944543	3.82650265526967	2.94762032608625	0.0233067135683596	0.335734060951519	-3.32595018287779
RPL36	-0.674675471428814	7.18377473013353	-2.94740741869939	0.0233134824020429	0.335734060951519	-3.32624044549795
EXTL2	-1.4909891958515	4.09067396733157	-2.94592251764732	0.0233607494075344	0.335804452354764	-3.32826497886289
E2F2	1.21369279102494	4.18365563146448	2.94541094177666	0.0233770574744292	0.335804452354764	-3.32896251906166
CAMSAP3	0.52843455034813	2.96690080239835	2.94465526628726	0.0234011692344758	0.335804452354764	-3.32999293996715
EXOC1	-0.869303777394877	5.06922560035352	-2.94305285378637	0.0234523862698801	0.336045754154163	-3.33217813934602
PHC2	0.954413089050529	5.2286708044213	2.94206826508588	0.0234839155360836	0.336045754154163	-3.33352094319292
DOK3	0.714239408265125	5.17212980880575	2.93892444082202	0.0235848930487379	0.337100510942159	-3.33780920426976
PDLIM4	0.502882881325143	3.41646615894183	2.93813279309261	0.0236103932778496	0.337242385249707	-3.33888918736341
ZNF638	-0.69825070385446	4.72700850857663	-2.9358656340305	0.0236835851507278	0.337410512248003	-3.34198243753836
FHL1	0.790000659558884	4.0077980528294	2.93562394134136	0.0236914021247218	0.337410512248003	-3.34231222636022
ZNF615	-0.500233846156605	3.84074299893134	-2.93542492190217	0.0236978410030303	0.337410512248003	-3.34258379200101
E2F6	-1.03508613091615	4.04892862396421	-2.93421865217605	0.0237369074798297	0.337410512248003	-3.34422985234769
CTC-510F12.4	0.597662474494496	4.05597923681363	2.9338488379191	0.0237488981253618	0.337410512248003	-3.34473452483391
PI3	1.56573457536844	4.50763638103423	2.93369378352718	0.0237539274447147	0.337410512248003	-3.34494612609617
ARID4A	-0.712639706356297	4.11404032584773	-2.93343262240634	0.0237624009964997	0.337410512248003	-3.34530253554442
BAG1	2.18101095318865	5.3160734646312	2.93027765639058	0.0238650214724653	0.337693645289489	-3.34960868053788
ZNF529	-0.771934376059833	3.81428044151959	-2.92882056908428	0.0239125753029244	0.337693645289489	-3.35159775615871
FDFT1	0.532893604898796	5.32725609746722	2.92796926609301	0.0239404054366421	0.337693645289489	-3.35275996907384
MST4	0.630189983617885	4.86039721351419	2.92462638123478	0.0240500233964823	0.337693645289489	-3.35732441276154
LRRN3	-1.31760202492391	4.63458204512532	-2.92438332055103	0.0240580145730216	0.337693645289489	-3.35765633512333
SPTLC1	0.663068907350958	4.21362221506915	2.92413676826524	0.0240661234400205	0.337693645289489	-3.35799303144706
TNS1	1.48417020259731	4.45292681430844	2.92262254443748	0.0241159888306648	0.337693645289489	-3.36006101234112
IFFO1	-0.668022141130175	4.99669827053241	-2.92242406917338	0.0241225330546269	0.337693645289489	-3.36033208715791
POLA1	-0.869710306621744	3.89741612400374	-2.92214270643441	0.0241318135338016	0.337693645289489	-3.36071637508359
CD160	-0.880257660152893	4.88505741755287	-2.92212343073967	0.0241324494635204	0.337693645289489	-3.36074270229214
ICAM2	-0.553733117567735	6.02927162008886	-2.92035795047291	0.024190770823619	0.337693645289489	-3.36315418984803
TFDP1	0.867739882148282	4.42882195461336	2.9197519655069	0.0242108237631759	0.337693645289489	-3.36398198017723
EIF3M	0.65743779750508	4.90014976148395	2.91950503225796	0.0242190002371191	0.337693645289489	-3.3643193071914
LAMP2	0.74568281265337	4.95246663398488	2.91900157229649	0.0242356799760433	0.33770876074726	-3.36500708469441
RP11-53O19.3	-0.695847944501391	3.86373905265555	-2.91716960595573	0.0242964769688133	0.3382846859052	-3.36750994256474
ANKMY2	-0.793370007801045	4.671773088647	-2.91555599300464	0.0243501623498187	0.338650234761062	-3.36971474961315
WLS	1.07670891222435	3.92891602039594	2.91353054500846	0.0244177288358927	0.339371951355853	-3.3724826319753
SLC5A6	-0.763016892921544	4.36705628885799	-2.91169965746995	0.0244789771808571	0.339984985445874	-3.37498497389119
KNSTRN	-0.538335900709082	3.85702359796266	-2.91127406018227	0.0244932380759012	0.339984985445874	-3.37556669920053
SERPINB6	0.651501932743033	3.64352169661614	2.90953481389953	0.0245516088535349	0.340083457113972	-3.37794415725771
ZNF708	-1.10437596602467	3.84742799602175	-2.90915862073704	0.024564253768044	0.340083457113972	-3.37845843125003
AIRE	0.704057931261816	3.69799906734207	2.90872436737442	0.0245788588890444	0.340083457113972	-3.37905209297978
ZNF140	-0.905598447455759	4.07881015163643	-2.90742619981048	0.0246225750579697	0.340263031170005	-3.38082690623949
LOC101927166	0.725752222505799	4.31211080949835	2.90740574578256	0.0246232645166435	0.340263031170005	-3.38085487160908
GNA12	0.738130289157593	4.75374654392371	2.90613426981371	0.0246661635280941	0.340320713589252	-3.38259334983634
FANCL	-1.14274608175445	3.63268728489776	-2.90422035866379	0.0247308883870564	0.340320713589252	-3.38521051165937
ATAT1	-0.533233273192477	3.36155525558981	-2.90365399944909	0.0247500763007229	0.340320713589252	-3.38598504094866
USMG5	-0.595438451348669	6.90972977051938	-2.90363237144738	0.0247508093592406	0.340320713589252	-3.38601461910135
RPL22	-0.517287922232612	7.20362461387985	-2.90333611698741	0.0247608529258769	0.340320713589252	-3.38641977698229
SPIN3	-0.587239365590082	2.94088317047867	-2.90309927559335	0.0247688854076227	0.340320713589252	-3.38674368742801
TLE4	0.552411428663741	4.23470905825272	2.90095504089992	0.0248417337747558	0.340889038757011	-3.3896764379952
ZC3H12D	-1.71663326395052	5.09480887998285	-2.8951975888306	0.0250384704630694	0.341964319622305	-3.39755324706103
HACE1	-1.33053239316554	4.0723473687957	-2.89450833986901	0.0250621337481616	0.341964319622305	-3.3984964198513
KMO	-0.56031444850842	3.72493285348562	-2.89268321959551	0.0251249089718564	0.341964319622305	-3.40099413886679
MICALL1	-0.57503140332459	4.51599658283122	-2.89198424941303	0.0251489945011304	0.341964319622305	-3.40195077717047
CYB5R4	1.04214416553273	4.36550679958865	2.89181174457998	0.02515494256081	0.341964319622305	-3.4021868810637
YES1	-0.605924277714733	2.93593849954755	-2.89157822194411	0.0251629969362893	0.341964319622305	-3.40250650316986
FPR2	1.38577264518515	4.2136910674668	2.89129502420288	0.0251727683327771	0.341964319622305	-3.40289412227193
DCAF12	1.76880973793389	5.71735579329206	2.89035677170131	0.0252051705106998	0.342189819585387	-3.40417838233171
ZNF823	-0.823053744638629	2.50829513320051	-2.88835653759484	0.025274396297715	0.342535505749129	-3.40691653060671
GCH1	-0.637008527468973	6.18530612999333	-2.88825000481384	0.0252780889529467	0.342535505749129	-3.40706237511994
PYGL	1.21742962397217	5.06201894572118	2.88732362299808	0.0253102235869849	0.342580519314841	-3.40833064558219
SPI1	0.816169076572535	3.96087752979539	2.88648530355754	0.0253393410096696	0.342722105073945	-3.4094784213127
UPF2	-0.726271766793623	4.92586256088452	-2.88597223715115	0.0253571789973137	0.342749284649084	-3.41018091219557
XPOT	-0.790662775331552	4.63181107515737	-2.88525685717179	0.0253820732426931	0.342871749218513	-3.41116045112877
XK	1.58301648403919	4.2791805655224	2.88243866790578	0.0254803960359545	0.343572940117135	-3.41501973021252
ALS2CR12	1.56473837591726	3.70932834571427	2.88217911328567	0.0254894719309064	0.343572940117135	-3.41537520533559
SLPI	1.16331445721084	4.73117527667176	2.88167956316055	0.0255069494886613	0.343572940117135	-3.41605938546306
YOD1	0.887208334968194	3.82458697264253	2.88130730708614	0.0255199817629866	0.343572940117135	-3.41656923934018
CISD2	0.67394867466294	3.54588188719912	2.88104469304543	0.0255291798581542	0.343572940117135	-3.41692893153005
MLLT11	-0.972644363851796	4.83701022687264	-2.87974610778645	0.025574714938119	0.343971973459645	-3.41870764489718
CHMP4B	0.803442691598304	5.47858870828191	2.87744570623583	0.0256555913761311	0.344376812466856	-3.42185895220068
TAF1D	-0.718615777019161	4.1877091072543	-2.87669922545798	0.0256818943090797	0.344376812466856	-3.42288165468902
LINC00621	-0.595099594769496	4.67484970005251	-2.87451558371996	0.0257590019583076	0.34475195492457	-3.42587360140957
CDC42EP2	0.786556120073293	4.40505806881574	2.87408302589141	0.0257743054595154	0.34475195492457	-3.42646632727706
CTD-2196E14.6	-0.57500754912497	2.65162410967523	-2.87303476479123	0.0258114321606208	0.34475195492457	-3.42790280933708
TP53BP2	-0.695871674539723	4.16282666763002	-2.87238264351514	0.0258345573449828	0.34475195492457	-3.42879649178223
DGKK	-0.604392753378313	3.75281586147139	-2.87205728321515	0.0258461033514442	0.34475195492457	-3.4292423874645
RP11-69I8.2	-0.536089884260633	2.20460653828444	-2.87198314682869	0.0258487349856015	0.34475195492457	-3.42934399028825
DARS2	-0.517040131069438	3.45873824666157	-2.87178977259129	0.0258556005725271	0.34475195492457	-3.4296090091381
SPTBN1	0.550363706841459	3.5889208441507	2.86924468726356	0.0259461428357935	0.345656657533761	-3.43309735228249
TLK1	0.798527987047525	3.5634767348853	2.86891058731382	0.0259580535988946	0.345656657533761	-3.43355531895976
GRINA	0.865479401284411	4.65561303236777	2.8685381117409	0.02597133932795	0.345656657533761	-3.43406590062358
SP5	0.655771011056908	2.88279839437436	2.86702678889572	0.0260253206180782	0.346162341931121	-3.43613771649096
STX11	1.09262775206897	4.31424191318342	2.86622296552024	0.0260540801588865	0.346332137360668	-3.43723973031761
FAM73A	-0.859527891450259	3.31781274332063	-2.86573492513551	0.026071557985035	0.346351850679722	-3.43790884457001
AC073283.7	-0.809651026807992	4.29208787484465	-2.86475626204836	0.0261066437375246	0.346392931061493	-3.43925067692292
GPRASP1	-1.28373540350326	4.75818791307291	-2.86348505769846	0.0261522923614082	0.346786122960155	-3.44099373502585
TBCK	-0.842767918886068	4.54670468486492	-2.86212782970129	0.0262011238700872	0.346913586519127	-3.44285490466169
MTERF1	-0.552667767265728	4.03321348035796	-2.86059804807523	0.0262562800261906	0.346962446040257	-3.44495289145877
NOTCH1	0.542582010192075	4.49110370369989	2.86043468302908	0.0262621774390768	0.346962446040257	-3.44517694714012
RP11-127B20.2	-1.01590097386741	3.52928086722821	-2.85791105471332	0.0263534587290263	0.34742699892071	-3.4486384080384
CTD-2165H16.3	-0.771576715770274	3.39081212058063	-2.85725863298482	0.0263771121375103	0.34742699892071	-3.44953337366816
SH3BGR	-0.576911008890031	3.24611806686042	-2.85421537464736	0.0264877436503646	0.347975007037598	-3.45370848110398
GCNT7	0.608294042137343	2.93973574816033	2.85390466745266	0.026499066528355	0.347975007037598	-3.45413479179095
MTMR10	0.57592464191079	4.18913731344261	2.85243598979103	0.026552658234729	0.348045557757156	-3.45615002713998
MNAT1	-0.554831970244273	3.48084113362602	-2.85085696778021	0.0266104050330706	0.348380719822316	-3.45831687852909
RPL37A	0.904350707366285	6.99274767193121	2.84761952358394	0.0267292205650979	0.349322154270688	-3.46276021107807
SNRNP48	-0.629772376523362	3.94593937671728	-2.84501869919149	0.0268250806150624	0.349322154270688	-3.46633044513575
STX18	-0.591801691504453	4.38483362104507	-2.84462659146872	0.0268395644382527	0.349322154270688	-3.4668687539162
LINC01159	0.512933883080013	3.36978884779603	2.84367625998742	0.0268747026573652	0.349322154270688	-3.46817347975801
SEPHS1	-0.612883753323811	4.02284325586705	-2.84351652904138	0.0268806134615687	0.349322154270688	-3.46839278456356
TDG	-0.834152531342459	4.84635455667884	-2.84235570005361	0.0269236112038665	0.349322154270688	-3.46998662585037
CBX4	0.790953568630691	5.11245198280494	2.84166871300469	0.0269490920248424	0.349322154270688	-3.47092992658823
ASB10	0.57700881296985	3.43158132945325	2.84155618769691	0.0269532681091804	0.349322154270688	-3.47108443870754
FGD4	0.654164068186075	3.52915918788594	2.84123478884886	0.0269651997820402	0.349322154270688	-3.47152576770879
CASZ1	0.523822062059278	3.6660665235517	2.84120684011742	0.0269662376215367	0.349322154270688	-3.47156414593777
PWAR6	-1.09757555882961	3.17460494620465	-2.84103308923449	0.0269726905856004	0.349322154270688	-3.47180273610904
LPXN	0.610763667166217	5.04605231240135	2.83942002053909	0.027032677059002	0.349647710497953	-3.47401788172576
WDFY4	0.546986181071668	4.08103176906366	2.83616590386802	0.0271541226006115	0.349982276270909	-3.47848726295628
RPLP2	0.757470103437691	3.78959117376737	2.83600955832132	0.0271599720918603	0.349982276270909	-3.47870201885404
SULT1B1	0.735777695968326	3.77018560981199	2.83552433732748	0.0271781346158364	0.349982276270909	-3.47936853038646
HNRNPM	0.935339504286612	4.37625855887111	2.83480715403196	0.0272050034724464	0.349982276270909	-3.48035370717125
UHMK1	0.633210735157562	4.83761640387309	2.83406159456191	0.0272329653615545	0.349982276270909	-3.48137790920915
PSMF1	1.26617719859335	4.96032186056499	2.83304619437217	0.0272710966545502	0.349982276270909	-3.48277287588059
CACNG4	1.0641354902126	4.68960407952415	2.82793982057543	0.0274637182596322	0.349982276270909	-3.48978936166874
LCN2	0.887349692571573	4.970308227383	2.82793200273137	0.0274640142687976	0.349982276270909	-3.48980010554485
ARHGEF2	0.542634036111679	4.79000771859527	2.8277467381272	0.0274710299852909	0.349982276270909	-3.49005471173586
CASP8	0.537399044877092	4.78411532776849	2.82734179480244	0.0274863712646987	0.349982276270909	-3.49061122875063
BTBD18	-0.768630549942794	3.5124137312862	-2.827014701836	0.0274987698293558	0.349982276270909	-3.49106076523748
ZMIZ1	0.560170736123108	4.12901735000723	2.82663125171554	0.0275133121971379	0.349982276270909	-3.49158776676323
TEFM	-0.631667602440189	4.41671966221209	-2.82631211042067	0.0275254218796674	0.349982276270909	-3.49202639353884
DUSP3	0.50195814915135	3.89931402859407	2.82569545497857	0.0275488366573462	0.349982276270909	-3.49287394655073
AX747261	0.51939370568317	2.87861953562034	2.82557701069624	0.0275533364801902	0.349982276270909	-3.49303674413426
RP11-884K10.7	-0.676421740863399	3.53162144095903	-2.82552060773986	0.0275554795622882	0.349982276270909	-3.49311426845901
C15orf54	-0.71144706681684	2.88925022519558	-2.82314242183908	0.0276460022653963	0.350385669138397	-3.49638325764701
KIFC3	0.747533650124132	3.51142753669811	2.82189143052405	0.0276937464529589	0.350385669138397	-3.49810302186415
GGN	0.637998150651847	3.32092347887055	2.82149066451797	0.0277090602392662	0.350385669138397	-3.4986539903919
LOC101929177	-1.3480700354665	4.37317055265467	-2.81888051435712	0.0278090177662857	0.350385669138397	-3.50224271495532
LOC642236	-1.05277691410568	3.28583486809495	-2.81877007284808	0.0278132556377149	0.350385669138397	-3.50239457442451
FUNDC1	-0.640705506865067	4.11468386962853	-2.8184790413528	0.027824426409831	0.350385669138397	-3.50279475377724
PIK3C2B	-0.608056476219907	4.99006328098802	-2.81770792511741	0.0278540475016866	0.350385669138397	-3.50385510105316
BSG	1.52356593892424	4.37203665027732	2.81751569903428	0.0278614367467163	0.350385669138397	-3.50411943498197
POLR2F	0.6198819889997	4.09384246924364	2.81621151386042	0.0279116251384615	0.350385669138397	-3.50591292496416
VTI1B	0.866132753237314	5.15495148262951	2.81523398402856	0.0279493059410361	0.350385669138397	-3.50725729490589
DENND4A	-0.507059649582727	4.05037841905379	-2.81485378756451	0.0279639759460596	0.350385669138397	-3.50778018945922
PDK4	0.769327668577026	3.43113334294574	2.81476735725218	0.0279673120284869	0.350385669138397	-3.50789906104514
HBD	2.58126148490935	5.59627564348772	2.81203124949378	0.0280731404938848	0.350461468335222	-3.51166246608106
GOLPH3L	-0.866622835546277	5.08345409812673	-2.8120198978649	0.0280735804421888	0.350461468335222	-3.51167808103536
RRN3P2	-0.674489996506999	3.48710623711301	-2.81184674293076	0.0280802922121368	0.350461468335222	-3.51191626895681
SERPING1	0.608874128274405	3.85369267719815	2.80926548549393	0.0281805482395804	0.350978697761184	-3.51546727084776
PSMC5	-0.596648557484701	5.95659953082215	-2.80836893242698	0.0282154592138996	0.350978697761184	-3.51670077129257
HBQ1	1.97170059515164	4.53907493123196	2.80699023575827	0.0282692340399726	0.350978697761184	-3.51859774165639
UBE2F	0.730844734620061	5.01626334956351	2.80696847999667	0.0282700834753031	0.350978697761184	-3.51862767695749
ZBTB33	0.570682434337355	4.43765385117785	2.80668149791424	0.0282812909843914	0.350978697761184	-3.51902255954157
GDE1	0.860995483336213	4.8326619059799	2.80598556486505	0.0283084888423407	0.350978697761184	-3.51998017893291
ST3GAL4-AS1	0.985424789209526	3.21767516877506	2.80575393568755	0.0283175473316918	0.350978697761184	-3.52029891433801
CYBRD1	0.698205731373037	4.07494354874457	2.80188392638281	0.0284693505333029	0.351869472858528	-3.52562490069751
CCND2	0.802358528426855	4.46136271931595	2.79857475882735	0.0285998393602069	0.352084592880663	-3.53017997628831
FKBP1B	1.32586822398881	4.93522349428776	2.79829398725063	0.0286109400609311	0.352084592880663	-3.53056649821255
BC022047	-0.805567535349606	4.55756262075328	-2.79825005068299	0.0286126775687769	0.352084592880663	-3.53062698368852
POP1	-0.614907003148006	3.39834935240743	-2.79724310976501	0.0286525285771056	0.352323596711326	-3.53201323460504
ZNF662	-1.09808025751768	2.87194045154752	-2.79587544803964	0.0287067499154166	0.352394218578361	-3.53389621416493
NACAP1	-0.712961221089267	6.94484830736965	-2.79564510714943	0.028715892550809	0.352394218578361	-3.53421335887311
NQO2	0.910689030204476	4.46168459518707	2.79545684470227	0.0287233673127739	0.352394218578361	-3.53447257095103
XRCC2	-0.881842272378496	4.26665684646046	-2.79411921617849	0.0287765359099373	0.352846607357748	-3.5363143844093
C1QL1	0.600542146567051	3.39296966387071	2.79360127945646	0.0287971510966836	0.352899552828289	-3.53702758122181
ZNF232	-0.621922240897244	3.88825878031164	-2.79281948506029	0.0288282981579627	0.35300367374869	-3.53810414811583
ZNF137P	-0.784672139937647	3.65099139625056	-2.79084923861226	0.0289069523205647	0.353505450324299	-3.54081747643616
NOV	0.749743881547074	3.03317362304787	2.7889171440215	0.0289843044847507	0.35419081789661	-3.54347855240062
ZNF30	-0.738620726369826	3.5551096272028	-2.78764480003312	0.0290353631248298	0.354253655374215	-3.54523110859324
WAC	1.09680264530209	4.98593157011801	2.78748177795125	0.0290419120238322	0.354253655374215	-3.54545566789859
OTUD6B	-1.14371093040979	3.73699703160664	-2.78671285949379	0.0290728220256801	0.354253655374215	-3.54651486324446
UBR2	0.736177930167166	4.0653181039874	2.78592645224343	0.0291044711505221	0.354253655374215	-3.54759819601798
CARD10	0.558756593141235	3.04417682411666	2.78590774245856	0.0291052245745065	0.354253655374215	-3.54762397066825
IL22	0.558729461030372	2.83266866208943	2.78440243980492	0.0291659093931359	0.354253655374215	-3.54969776642791
ELANE	0.529405473813172	3.11709956032662	2.78382384927038	0.0291892703887494	0.354253655374215	-3.55049491318082
ZNF682	-0.602216319820939	2.72101062438703	-2.78244345865158	0.0292450847784279	0.354400261597794	-3.55239683302651
NSUN5P1	-0.87893575861031	5.06414238305407	-2.78172576293852	0.0292741486128252	0.35453155148888	-3.55338573995002
PIGP	-0.645228733133418	4.89350278892533	-2.78059436734106	0.0293200278507764	0.354888699318453	-3.5549447589232
PCF11	-0.596854432155554	4.74512567109485	-2.779740359372	0.0293547092158426	0.35501358815322	-3.55612161201368
HIPK1	0.525858728615526	3.97431965385979	2.77709268858461	0.0294625080866463	0.355632810324632	-3.55977054140016
ZNF107	-0.515742668614316	3.6857423956339	-2.77593950253349	0.0295095906926754	0.355632810324632	-3.56135998585704
TAB2	0.652569476334375	4.93326148445886	2.77578716328845	0.0295158164024336	0.355632810324632	-3.56156996347883
HBE1	0.771463279842991	3.43816186427107	2.77550794405191	0.0295272309822185	0.355632810324632	-3.56195483128103
UQCR11	0.574752530361684	5.71257887395588	2.77545697120332	0.0295293152749464	0.355632810324632	-3.56202509141878
RPS29	0.95115909140633	7.01901128211179	2.77048611557286	0.0297333256523904	0.35670107128912	-3.56887775672005
CD300LG	0.520677938409702	3.39926737085033	2.76959965235252	0.0297698638900098	0.356900815427133	-3.57009999743345
SNCA	1.86294977842273	5.55348072437989	2.76903224989249	0.0297932760476479	0.356900815427133	-3.57088235258508
FECH	1.20501246840032	4.26161403848481	2.76848431294075	0.0298159035331894	0.356900815427133	-3.57163789024763
SEMA4A	0.523662425456845	4.61752134309924	2.76571739457352	0.0299304439856285	0.356949130078429	-3.57545346344536
CTBS	0.908222156357787	4.45434006313079	2.76372171953847	0.0300133469965335	0.356949130078429	-3.57820583782745
ZDHHC5	0.619705089772832	4.48673663088649	2.76303466799416	0.0300419442829374	0.356949130078429	-3.57915346481387
BST1	0.77498703500568	4.69806536444755	2.76166948969854	0.0300988530452835	0.356949130078429	-3.58103650967641
ALDH8A1	-0.901936353295199	2.49615289282818	-2.76121018066449	0.0301180254377155	0.356949130078429	-3.58167008295945
COX6A1	0.800257188779583	5.63850309511085	2.75858728557497	0.030227757895629	0.356949130078429	-3.58528840669407
MOB3A	0.523460433537494	5.1607818316718	2.75636391826112	0.0303211070504793	0.356949130078429	-3.58835595869177
SETD1B	-0.55776099576995	5.91805883342168	-2.75632305262217	0.0303228256677795	0.356949130078429	-3.58841234377646
CR1	0.621317448113449	4.32962757645396	2.75567137067968	0.0303502462959645	0.356949130078429	-3.58931152934471
YME1L1	0.547213063405039	4.97593313831593	2.75431933547292	0.030407219237365	0.356949130078429	-3.5911771522854
UGP2	0.643982200918194	4.95279699166991	2.75358270471748	0.030438307497276	0.356949130078429	-3.59219365569819
TBC1D21	0.572471683169112	3.19336904822725	2.75323705329585	0.030452906728719	0.356949130078429	-3.59267064572334
HP1BP3	-0.515221750557989	5.72169436405199	-2.75311820608371	0.0304579281742027	0.356949130078429	-3.59283465373917
MRPS36	-0.540983538081449	4.84306624317079	-2.75259031128277	0.0304802429933969	0.356949130078429	-3.59356315547669
RNF10	1.3417934292092	5.61733825736156	2.75181353954705	0.0305131096429114	0.356949130078429	-3.59463514610901
MIA3	-0.537080446221032	3.7836322267022	-2.7517809820932	0.030514488027799	0.356949130078429	-3.59468007822925
ZFP3	-0.772623440680957	3.61972368054444	-2.75105490387695	0.0305452451295524	0.356949130078429	-3.59568214859906
LIPE	0.605674187983162	3.12155534388406	2.75009823018422	0.0305858204959267	0.356996686676875	-3.59700252302848
MARK3	1.21828257175459	4.3020331858455	2.74715462183132	0.0307110258016275	0.35772810796581	-3.6010656081223
MCHR2-AS1	0.508039180091734	2.80598941269775	2.74649364369211	0.0307392147592877	0.357863955052482	-3.60197804371664
ABHD5	0.502683407385346	3.57097206127011	2.74286259773612	0.0308945582350165	0.359093271079467	-3.60699099275958
PCED1B	-0.75896604531019	5.60235646933114	-2.74166971364363	0.0309457732882617	0.359151724610393	-3.60863806146343
AKAP8	-0.507160374915898	4.5340518209443	-2.74120077954164	0.030965930998781	0.359151724610393	-3.60928556640793
PGF	0.636889548229372	4.89004602994189	2.74028389979652	0.031005384342743	0.359200660438843	-3.610551638584
AP2M1	0.992767075485445	5.34913407307379	2.73948259965985	0.0310399078334677	0.359200660438843	-3.61165815951419
NDUFB11	-0.62439234862383	6.11523620352886	-2.73904986943957	0.0310585686362003	0.359200660438843	-3.61225573776439
SRSF4	0.740202017726899	3.96528139952483	2.73806206413441	0.0311012106405485	0.359200660438843	-3.61361989366825
CHCHD2	-0.51920216615751	6.74847137147887	-2.73582274511648	0.0311981079720292	0.359732294428882	-3.61671262934138
DOCK5	0.733723750039749	3.57306520702137	2.73435631795425	0.0312617345245244	0.360078466616071	-3.61873810215302
IL10RA	-0.856824564062297	6.47370855328787	-2.73354213812617	0.0312971200568583	0.360099807497986	-3.6198627335819
CCDC91	-1.10529042934456	3.91948066192935	-2.733027649668	0.0313195023663489	0.360165960828953	-3.62057342232362
FUCA1	0.742276591610147	3.72212045638875	2.73232675181116	0.0313500214681703	0.360325565218556	-3.62154163606511
ARG2	0.551098559358209	3.56966598833599	2.72736305856941	0.0315670566656433	0.361480364891665	-3.62839936558073
UTP6	0.529881852255867	4.03470805266246	2.72706537395513	0.031580123168897	0.361480364891665	-3.62881069163309
ERMARD	-0.537386431575043	4.1498959922393	-2.72652078731568	0.0316040419328746	0.361480364891665	-3.62956318984909
SUMO1	0.990899568525965	5.03687375775816	2.72630872667063	0.0316133610174075	0.361480364891665	-3.62985621597646
LOC100506606	-0.701540715268245	2.88050223967527	-2.72513276401503	0.0316650918722133	0.361480364891665	-3.63148121848204
XPO7	0.875622721847168	4.14089129560797	2.72431556538366	0.0317010933003119	0.361480364891665	-3.63261051642493
UGDH	-1.1143701970734	4.3483571824998	-2.72367638445646	0.0317292823622452	0.361480364891665	-3.63349383951727
PIGW	-0.977648043968855	3.42589038777859	-2.72225534012411	0.0317920479985359	0.361480364891665	-3.63545776218254
TRIM41	-0.528457253717167	4.45673696734593	-2.72192961051575	0.0318064535167994	0.361480364891665	-3.63590794792744
BLNK	-0.866847929451541	4.53726836521118	-2.72125066074932	0.0318365025095172	0.361480364891665	-3.63684633567519
DYNLT3	-0.900509203056764	5.2937363471614	-2.7201602297751	0.0318848256480037	0.361480364891665	-3.63835350054787
CNPPD1	0.831040802143524	5.16388475798848	2.71994777469048	0.0318942497466982	0.361480364891665	-3.63864715924538
UTP18	0.849602036308179	4.29477680846222	2.71963731663494	0.0319080263613108	0.361480364891665	-3.6390762843708
CFLAR	0.607085364242661	4.74893839463715	2.71891052453053	0.0319403024438055	0.361480364891665	-3.64008090398895
HOXB2	-0.55138919089051	5.08812880934007	-2.71840984761957	0.0319625570494184	0.361480364891665	-3.64077299205246
CEACAM3	0.672606351012753	3.98511750129013	2.71819678951358	0.0319720322448253	0.361480364891665	-3.64106750814012
TMEM87A	0.736953443016985	4.20899073568813	2.71779376934983	0.0319899636164437	0.361480364891665	-3.64162462193778
FAM179B	-1.10298335538297	3.82196069330419	-2.71680411245809	0.032034041008715	0.361480364891665	-3.64299271530725
EBAG9	-0.637405334969723	4.84598928106342	-2.71677768517779	0.0320352189074567	0.361480364891665	-3.64302924901213
MAPK1IP1L	0.756137471054747	4.94821415087384	2.71433282241441	0.0321443878101628	0.361480364891665	-3.64640927749304
MAN1C1	-0.790237145649451	3.97177014623178	-2.71393617277941	0.0321621361693476	0.361480364891665	-3.64695768219654
KANSL1-AS1	0.774238435701259	3.70224195111954	2.71356315951852	0.0321788363465159	0.361480364891665	-3.64747341648718
SH3RF3	-0.726217314554147	3.70398099256996	-2.71355542910682	0.0321791825416423	0.361480364891665	-3.64748410477472
GPR27	0.959866158493213	4.63393556952342	2.71248137695737	0.0322273206504112	0.36160969896664	-3.64896915645371
RP5-935K16.1	-0.521440619067218	4.32133530746251	-2.71205122795871	0.0322466208878074	0.36160969896664	-3.6495639276948
CCNF	0.531979970983108	3.8862399794384	2.70993010769404	0.0323419715126071	0.361933177669775	-3.65249699094193
AIDA	0.760985090042951	5.41874507552095	2.70923928877566	0.0323730901009256	0.362059303960447	-3.65345230885497
SF3A3	-0.693977099760365	4.8615181633316	-2.70812619773748	0.032423296862083	0.362277642028662	-3.65499163979399
LOC102724782	0.831652562124635	3.69557286069907	2.70593884649771	0.0325221985601144	0.363008086402432	-3.65801682477021
MFSD4	0.622250041826273	3.02666411324763	2.70495427644531	0.0325668200700026	0.363241158538813	-3.65937861665609
ALPL	1.08288491959299	3.33851834448335	2.70420894130727	0.032600642240181	0.363241158538813	-3.66040955430397
IL7R	-0.791331035827669	6.78351730711698	-2.70250581242681	0.0326780668704082	0.363810210802992	-3.66276542715141
PRDX2	0.94748653975784	4.84724598947426	2.69575291249503	0.0329869707270233	0.366038463354053	-3.67210818603269
IL6R	1.45851555115285	4.5810935599588	2.69517728909901	0.0330134441179674	0.366038463354053	-3.67290469810796
MRVI1	0.899094657102369	4.07844715872388	2.69123322236641	0.0331954389962278	0.366840250549101	-3.67836278305845
TYRO3	0.505588442585551	2.68764012875195	2.69097863412304	0.0332072230132941	0.366840250549101	-3.67871513226502
LOC100129361	0.545676109494347	3.97427594088647	2.69087915468369	0.0332118287744115	0.366840250549101	-3.6788528124843
SAMD13	-0.87313694904143	2.89417666164258	-2.69007139577112	0.0332492518582982	0.366840250549101	-3.67997077782123
DNTTIP2	-0.723803467866459	4.94135033846374	-2.68972810068037	0.0332651700216326	0.366840250549101	-3.68044592129043
ITPK1-AS1	0.723571664008524	3.60514750740604	2.68906145129468	0.033296104683457	0.366840250549101	-3.68136862853315
DCPS	-0.532337341068928	4.76275809550858	-2.68903899227401	0.0332971473819513	0.366840250549101	-3.68139971444296
DDX46	-0.534882865408253	5.24980536487795	-2.68870002271529	0.0333128888072644	0.366840250549101	-3.68186889151144
SH3D21	0.618074157254958	3.36755632223855	2.6881193455929	0.0333398731449447	0.366840250549101	-3.68267263823075
WRN	-0.659381760945094	3.14616499193752	-2.68756540703227	0.033365636414618	0.366937273195601	-3.68343939296166
LYST	0.785533768918712	4.60093681102217	2.68715733503847	0.0333846289692071	0.366959774466604	-3.68400425245546
PLCH2	0.618017941338501	3.88868349640883	2.68590214734118	0.0334431196250582	0.367035649769114	-3.68574176301794
ZNF268	-0.585720088637567	3.33832220151763	-2.68482374010452	0.0334934587718597	0.367035649769114	-3.68723463561419
ZNF284	-1.34225868507804	4.33642900007673	-2.68379314121395	0.0335416409322414	0.367035649769114	-3.68866138826068
RAB20	0.527293740424797	4.20723975016051	2.68367065061258	0.0335473724228759	0.367035649769114	-3.68883096730366
CLEC5A	-0.741787755632365	3.09405043473441	-2.68339308754452	0.0335603637724365	0.367035649769114	-3.68921523572293
TSHZ3	0.59013718900948	4.10450948177657	2.67908854276707	0.0337625185396421	0.368416284382139	-3.69517516732672
RP11-121C2.2	-1.07096677941747	4.41316934990701	-2.67890187179863	0.033771314176125	0.368416284382139	-3.6954336496365
YIPF3	0.679258125282283	4.5529991689079	2.67843338189332	0.0337933993079258	0.368416284382139	-3.69608237381501
UBXN4	1.04230596565371	4.73361760356301	2.67842882456195	0.033793614220314	0.368416284382139	-3.69608868447297
LOC286052	-0.608499806590153	4.82115550525426	-2.67746306485258	0.0338391895570343	0.368416284382139	-3.6974260240241
MKRN1	1.3622721012801	6.28773499202173	2.67743746502874	0.0338403985238789	0.368416284382139	-3.6974614741948
TCEANC2	0.510070784250456	3.38607539760494	2.67657560434063	0.0338811269829464	0.36867433351192	-3.69865498468447
CX3CR1	0.584173736776073	6.29040193451973	2.67359118729174	0.0340225595127559	0.369504669784268	-3.70278814640087
MRRF	-0.522373216885347	3.98037098656165	-2.67100527884528	0.0341456096729579	0.37019239955206	-3.70636980753944
PTK6	0.588504603739908	3.37500439245072	2.67043768363173	0.0341726813320471	0.37019239955206	-3.70715601527632
ELP4	-0.607159257662998	4.32530746480934	-2.67038554226587	0.0341751693671977	0.37019239955206	-3.70722824007251
CKS1B	-0.772561283880729	4.41062624907514	-2.67006147470812	0.0341906372134924	0.37019239955206	-3.70767713294662
AK090844	-0.79564891768473	3.87273710152452	-2.66932770236599	0.0342256876615466	0.370376332145492	-3.70869356317728
EDAR	-0.671949586290496	3.94373609115623	-2.66892479946893	0.0342449494108356	0.370399667603514	-3.70925168160928
ABLIM3	0.650960125209177	4.37956080228417	2.6678467322158	0.0342965452090056	0.370495638603719	-3.7107451102846
CASC4	0.63308412770183	4.65682603867215	2.66766706988622	0.0343051517225666	0.370495638603719	-3.71099399967577
BNIP3L	1.72189116844034	6.37585324859502	2.66669858189299	0.0343515852096303	0.370532261729858	-3.71233569333053
DAPK3	0.640951339146208	2.30606692168238	2.66655039395631	0.0343586958156114	0.370532261729858	-3.71254098978999
ITGAV	-0.76840859100682	3.9835236285805	-2.66652577591223	0.0343598772306989	0.370532261729858	-3.71257509522702
BBS4	-0.543448476515486	3.53294498953079	-2.66575376399485	0.0343969476496888	0.370565852122968	-3.71364464457415
B3GNT2	0.733864229768395	3.51950706241021	2.66574813298766	0.0343972181937363	0.370565852122968	-3.71365244591918
F10	0.594330613955497	3.2838799468642	2.66337240531473	0.0345115611895159	0.371428104372652	-3.71694399348929
FUT8	-0.651427052735408	3.75994704366312	-2.66251691767458	0.0345528334990172	0.371540735988622	-3.71812933734037
RP11-686D22.8	-0.650682563627628	3.51938303559314	-2.6623750249096	0.0345596840248229	0.371540735988622	-3.71832594444323
LOC100506142	0.5462659685914	3.07176020972824	2.66134953133559	0.0346092369855417	0.371540735988622	-3.71974690372333
NUP62	0.53086340412585	4.46345803461241	2.66086794948947	0.03463253335477	0.371540735988622	-3.72041421942172
CDC27	1.0368376596864	4.72179898660688	2.65822852630959	0.0347605081921843	0.372275528075091	-3.72407181855925
UBALD2	0.517061072667068	5.09474071608745	2.65677321123563	0.0348312833259791	0.372646546018158	-3.72608868816765
KLF1	2.05053285573913	3.61468042859958	2.65465898154859	0.0349343733078746	0.373217681177689	-3.72901892093312
PIGX	0.752831283665512	3.56064743456862	2.65401721537083	0.0349657293739555	0.373217681177689	-3.729908427526
PLBD1	0.573016731202579	6.02910689737015	2.6536225219092	0.0349850284202138	0.373217681177689	-3.73045549471138
ZNF587B	-0.681219309579026	3.67719839028148	-2.65202675733608	0.0350631697586737	0.373706279160523	-3.73266739530404
KCNJ15	1.26366719874318	4.06065399632536	2.65104190670248	0.035111487534889	0.373763730855338	-3.73403256891843
ZXDA	-0.823844405259854	3.78639313713735	-2.65076054161841	0.035125304458189	0.373763730855338	-3.73442259877573
WDR75	-0.985406110953186	4.12906575432373	-2.65055290946354	0.0351355042665057	0.373763730855338	-3.73471042222189
PPAPDC1B	-0.540272816374801	4.33555957908575	-2.64984660534328	0.0351702243852291	0.373763730855338	-3.7356895301934
FAM86B3P	0.566707752533537	3.47592557809753	2.64847073281122	0.0352379624953777	0.373763730855338	-3.7375968942915
LOC101927929	-0.577912653036663	3.93725995577114	-2.64756484948184	0.0352826366399745	0.373964862360258	-3.73885276734659
NBPF20	-0.712725517118162	3.39262425369755	-2.64584719758501	0.0353675073023464	0.374404126405343	-3.74123415060952
RASGEF1B	-0.537951215247211	2.89842434957443	-2.64421407063711	0.0354484007169078	0.374804525939415	-3.74349848381944
REV3L	-0.709699376297714	4.21042010811359	-2.64144067043002	0.0355862213301544	0.374868150015477	-3.74734411090094
RNF187	0.643692283808912	4.06889565514983	2.64107197766321	0.0356045854496548	0.374868150015477	-3.7478553728746
TBXAS1	0.578137288361786	4.38646315840341	2.6358415591975	0.0358661822521999	0.37673857494673	-3.75510904680885
LINC00954	-0.644391313820069	3.66612031322627	-2.6356680777488	0.0358748933933756	0.37673857494673	-3.7553496578371
ST13	0.518684559371247	5.64604720385289	2.63305438804144	0.0360064059182889	0.377671302058403	-3.75897490291755
ZNF280C	-0.500924302046733	2.51496682341403	-2.63119463710165	0.0361002912031563	0.377953283693674	-3.76155461585536
GZMH	-0.581595702249639	6.68930143470867	-2.63094835796451	0.0361127433251229	0.377953283693674	-3.76189624881693
SMIM14	0.606498607860871	4.32582369068821	2.63030944630138	0.036145068397204	0.378108845929013	-3.76278254620087
CDC42SE1	0.517500787906722	5.95248685110526	2.62969221553759	0.0361763254298473	0.378253090708794	-3.7636387860411
LOC153684	-0.749214437605548	4.26213780610579	-2.62784064543215	0.0362702608901604	0.378356295302618	-3.76620744270563
CPPED1	0.651451429818133	5.12175293792708	2.6270256476843	0.0363116892782921	0.378356295302618	-3.76733812785601
LOC100287896	-0.597369113830594	2.85538259876665	-2.62674477081383	0.0363259784766852	0.378356295302618	-3.76772780881721
DGAT2	0.982749842744017	4.66150312128811	2.62453360363349	0.0364386749224144	0.379165337227276	-3.77079564902449
BMP2K	0.620386617107877	3.93944040896802	2.62323791635152	0.0365048827996073	0.379420651664768	-3.77259342867659
LOC101926967	-0.687279481238774	4.37986691257151	-2.62212353669445	0.0365619271984422	0.37965207789955	-3.77413970311358
PQLC1	0.685181310048179	4.46590665385109	2.62166153820707	0.0365856040658594	0.37965207789955	-3.77478077261158
ZDHHC18	0.613261708870156	4.37576961389157	2.62156316295454	0.0365906477591374	0.37965207789955	-3.77491727944019
PIGC	0.796027121657154	4.40668595162816	2.61966869467061	0.0366879196409481	0.380178179891509	-3.77754615406449
RP11-631N16.2	-0.612994264952652	2.99947473354268	-2.61875500680892	0.0367349301969353	0.380178179891509	-3.77881409801451
MPZL3	0.56501372276732	3.93098099555302	2.61856901597897	0.0367445074411612	0.380178179891509	-3.77907220597432
CHRDL2	0.536386370681339	3.21778309109295	2.61850121399856	0.0367479994275085	0.380178179891509	-3.77916629825829
RP11-248J18.3	-0.70100556418184	3.57396217647449	-2.61814392392745	0.0367664065964461	0.380178179891509	-3.77966213137941
MICALCL	0.542361864415539	2.78330300602954	2.61784510649905	0.0367818087592459	0.380178179891509	-3.78007682281445
COMMD8	-0.615956405660782	6.05587155175705	-2.61486606996505	0.036935730439661	0.380585394756191	-3.78421127144379
FAM184A	-0.62709123276451	3.06029711151527	-2.61409595349748	0.0369756309604805	0.380585394756191	-3.78528013900786
CHST11	0.730069677656845	4.92505211540823	2.61387494445026	0.0369870900213881	0.380585394756191	-3.78558688881337
ZNF563	-0.527523197258757	2.99446892223417	-2.61380136194926	0.0369909060154825	0.380585394756191	-3.78568901821638
MPP1	0.833267108634583	6.18823520789636	2.61158826618796	0.0371058707283133	0.38104807204829	-3.78876081125548
METTL4	-0.517921667902509	3.93868766178112	-2.61146414624418	0.0371123295441878	0.38104807204829	-3.78893309690069
CTD-2292M16.8	-1.33123097324738	3.83374671671998	-2.60998410334313	0.0371894373874267	0.381297385031883	-3.79098753277464
LOC101928152	-0.751364606797057	3.97096483834174	-2.60881635972723	0.0372503936308043	0.381326081328733	-3.79260853447672
LYL1	0.891663793931285	5.82763796757087	2.6075236556498	0.0373179951436444	0.381601881503343	-3.79440306733059
TIGD7	-0.670244268999118	3.16060524571215	-2.60723681239845	0.0373330129619947	0.381601881503343	-3.79480127293187
SRGAP2C	-1.41808645001541	4.72039121380548	-2.60592768514649	0.0374016335395064	0.381845814551849	-3.79661869200948
MNDA	0.628791698015234	7.09264969878587	2.60482863559302	0.0374593446800627	0.382074729016522	-3.79814452236721
CASC14	0.598569193622942	3.40899221835481	2.6022657465704	0.0375942854354537	0.3826997788293	-3.8017028221958
ICE1	-1.12739919023139	4.68774584292519	-2.6018078777375	0.0376184467151066	0.3826997788293	-3.80233855304212
AC009133.15	0.606152682189338	3.5715773362431	2.60165218522603	0.0376266661645691	0.3826997788293	-3.80255472724105
LOC100507616	-1.02410269502895	3.43136708321521	-2.60063331979325	0.0376805014963826	0.382711475996198	-3.80396941458281
SMA4	-0.693903942636607	4.1926397099324	-2.60052672240299	0.0376861386117615	0.382711475996198	-3.80411742673977
CLCN6	-0.581055147129982	4.25601158106613	-2.60052465183947	0.0376862481166866	0.382711475996198	-3.80412030175444
LOC101927438	-0.736461654635451	2.5900999521969	-2.60029280177047	0.0376985119746878	0.382711475996198	-3.80444223084585
CLK2	-0.750733721270989	5.66417033387835	-2.59968654870397	0.0377305999118825	0.382857736875306	-3.80528403732658
THTPA	0.641157182150809	3.98017665157081	2.59888784419472	0.0377729177220226	0.382948766115337	-3.80639309300354
TOP2A	0.859048955975026	2.75438106335718	2.59754976427542	0.03784392491056	0.383053667088831	-3.80825116582718
RPL7L1	-0.716750962661116	5.89494680505844	-2.59732159026588	0.0378560472693312	0.383053667088831	-3.80856801799357
SEMA4F	-0.505031602318657	3.97754172774042	-2.59542507995017	0.0379569622443942	0.383618486165547	-3.81120167350409
LOC399491	-0.634526789043798	4.7776222463151	-2.5943556609954	0.0380139913381516	0.383618486165547	-3.81268682250641
NAP1L2	-0.619233482264214	3.68421145519783	-2.59365690587359	0.0380513025113351	0.383618486165547	-3.81365723872692
MEN1	-0.595267645243482	4.80106857841555	-2.59339057770921	0.0380655336465401	0.383618486165547	-3.81402711464997
SCYL3	-0.642021945077309	4.00378701673924	-2.59287598724853	0.0380930463882133	0.383658989065289	-3.81474178452732
MIR302B	-0.543549250593182	3.84960335429578	-2.5893285741983	0.0382832781961137	0.384257842341556	-3.81966875741958
PEX1	-0.714048166489279	3.25079156660241	-2.58922328764472	0.0382889394376889	0.384257842341556	-3.81981499646181
SVIL	0.514306398051045	4.2403685266018	2.58741272860665	0.0383864303568013	0.384748550450137	-3.82232986068292
FAM171A2	0.516874782091112	2.73771693109408	2.5872227348815	0.0383966757884339	0.384748550450137	-3.82259376894976
TTC39C	-0.53039185776659	4.3561926714193	-2.5855963340776	0.0384844970072659	0.385137941093028	-3.8248529551882
CUL3	0.64597551947015	4.45176851111054	2.58529952702783	0.0385005464856521	0.385137941093028	-3.82526525199106
NIFK-AS1	-0.523248676626089	3.73893074214441	-2.58135070624027	0.0387147429319777	0.386504860972358	-3.83075089885645
TMEM150B	0.576547622031265	3.35129749297813	2.57793613251948	0.0389009669151758	0.387114677197251	-3.83549483745883
ZNF566	-1.10469418331227	2.71981362622939	-2.57534761011953	0.039042764997747	0.388203775083948	-3.83909140461233
MTHFD1	-0.593581568107571	4.95882744525679	-2.57079587455473	0.0392934216009688	0.388797283183099	-3.84541628725242
VAMP3	0.548942347647388	5.11302890573618	2.56908960078153	0.0393878170814685	0.388797283183099	-3.84778743102577
NSA2	-0.791606512782314	6.72986570327246	-2.56880433601554	0.0394036218203876	0.388797283183099	-3.84818386228291
MCOLN1	1.22589703423919	4.41248962686105	2.56856169413774	0.0394170703175033	0.388797283183099	-3.8485210628575
RPS7	-0.518373449743767	7.70825334159687	-2.56840780773457	0.0394256020069368	0.388797283183099	-3.84873492055687
ARHGEF18	-0.560685992228548	6.23657926066237	-2.56835637384488	0.0394284540088411	0.388797283183099	-3.84880639900152
ZNF746	0.93244312848118	4.10177508045715	2.56812910299403	0.0394410587316964	0.388797283183099	-3.84912224176546
LOC100507557	-0.713565478307679	2.20560082245708	-2.5681269309853	0.039441179214342	0.388797283183099	-3.84912526025704
CRKL	0.598007295993963	4.54443400396645	2.56776228754643	0.0394614116715779	0.388797283183099	-3.84963201606562
PRDM4	-0.544094664797391	4.39211867100034	-2.56768730186638	0.0394655736433846	0.388797283183099	-3.84973622644493
PIP5K1B	0.683241756317164	3.76130896939365	2.56700743095176	0.0395033298761408	0.388797283183099	-3.85068107686755
ADSSL1	0.628752175629963	3.55527904717289	2.56612465174935	0.039552410940952	0.388797283183099	-3.85190794208821
BBS10	-0.698305419934493	3.15799836863518	-2.56511362522899	0.0396087007805448	0.388797283183099	-3.85331307415943
CCDC146	-0.513459032695014	3.35548087311504	-2.56209659030879	0.0397771760459925	0.389397280556055	-3.8575063712134
WHSC1L1	0.580869446451205	4.4984503402995	2.55883342417734	0.0399602401742517	0.389949995823906	-3.8620420909423
GIN1	-0.819275229733226	3.53628018738472	-2.55746296213859	0.0400373859967379	0.390374154630357	-3.86394709997406
DCUN1D1	0.599060175864418	3.92057838494523	2.55728721891731	0.0400472901725068	0.390374154630357	-3.8641913958867
RLF	-0.847841628734546	4.26916341992083	-2.55676478767682	0.0400767474196602	0.390374154630357	-3.8649176191681
HOTAIRM1	0.545980956773396	4.00690190307852	2.55495835922413	0.0401787775861977	0.390374154630357	-3.86742877174229
TATDN1	-0.6234945011758	4.70688814837451	-2.55468228801674	0.0401943944828339	0.390374154630357	-3.86781255276681
PUS3	-0.524903916600532	4.30958848247081	-2.5545476708207	0.0402020118604275	0.390374154630357	-3.86799969202106
NKX1-1	0.918664143701388	3.71986988906628	2.55177610661449	0.0403591781828961	0.391359038552413	-3.87185272864289
ARAF	0.956341716167415	3.77013243375211	2.55105018879952	0.0404004487182728	0.391423407850326	-3.8728619400562
ROGDI	0.661087380048373	4.89148048855189	2.54904980351409	0.0405144049864671	0.392144368731766	-3.87564306846149
FNTA	0.555350903877611	5.21729096595956	2.54784163041771	0.040583393949956	0.392318219907298	-3.87732284432896
SEC14L4	0.641453659392379	3.28300041881715	2.54727869560024	0.0406155805324663	0.392454163699252	-3.87810553178184
CRYBG3	-1.06692707380179	4.01105428026105	-2.54520099879238	0.0407346069798741	0.393182140670744	-3.8809943776247
DQ592442	-0.934518823747573	3.98290499389289	-2.54482130201036	0.0407563983151594	0.393182140670744	-3.88152232438486
CNOT7	0.548613227381781	5.07397686547197	2.54469674055552	0.0407635497278018	0.393182140670744	-3.88169552089233
RILP	1.03482229317738	4.92544842581753	2.54385566904932	0.0408118722828531	0.393337552736632	-3.88286500052632
IKBIP	0.685055765277502	3.30983847395539	2.54377402236059	0.0408165663637655	0.393337552736632	-3.88297852837337
ARID4B	0.580889085053628	4.20864315929703	2.54236476099531	0.0408976774764659	0.393774258815203	-3.88493810354357
SIAH2	0.904208914406598	5.15333741825343	2.54054645085199	0.0410025807134136	0.393865779910025	-3.88746654213135
MTX3	-0.696438476673802	4.07379770872664	-2.53958329183342	0.041058261869368	0.393865779910025	-3.88880589319797
LOC101929384	0.52834233877708	2.52840261127129	2.53874325332804	0.0411068898267822	0.393910076310116	-3.88997405585148
MICALL2	0.768547567943978	3.80941929836138	2.53815507762387	0.0411409738294164	0.394014439319851	-3.89079198795944
RPGR	-0.572237746856525	3.04311690329723	-2.53638359037567	0.0412438076990294	0.394316573261903	-3.89325551943103
ITPK1	0.662679661419388	4.68348592560514	2.53610002023492	0.0412602937126226	0.394316573261903	-3.89364987606212
FRAT2	1.7900226655969	5.10536904425597	2.53598798520493	0.0412668090286431	0.394316573261903	-3.89380568204214
DDX17	0.788318287611098	5.6748694414258	2.53420594066867	0.0413705871915915	0.394468822125373	-3.89628399779362
COPS4	1.13876257499875	3.93718753682456	2.53309241320773	0.0414355723474621	0.394740819890869	-3.89783263906584
RP11-727A23.11	-0.64574902596244	3.6862023698085	-2.53147148330609	0.0415303600252906	0.395074133801775	-3.9000870087755
A2M-AS1	-0.719498601814414	4.35934654355484	-2.53141842233004	0.0415334667162268	0.395074133801775	-3.9001608064752
MALAT1	0.877597321321537	5.94570664761475	2.53124641323574	0.0415435394230461	0.395074133801775	-3.9004000388179
KIAA1324	0.989294227487468	3.74064821034009	2.52958070909912	0.0416412137379764	0.395739089392274	-3.90271675911447
GRAMD3	-0.725603928395684	2.99425461246384	-2.52943084739724	0.0416500131488405	0.395739089392274	-3.9029251954954
LBH	-0.508178041891886	6.14640069580217	-2.5267533970261	0.0418075523668237	0.396901259526181	-3.90664924319771
ACTA2	0.870674768952334	3.27115492104688	2.52672908791096	0.0418089855444361	0.396901259526181	-3.9066830553892
LPCAT2	0.568178749881435	3.7733785608033	2.52587475038244	0.0418593867963856	0.396936777539652	-3.90787138518353
RP11-285J16.1	-0.506136728311148	3.62198348120229	-2.52576399563292	0.0418659253661011	0.396936777539652	-3.90802543937195
GOLGA6A	-0.619378446217473	2.66924255203595	-2.5250854437664	0.0419060079625106	0.396952185660632	-3.90896927674363
AHSA2	-0.922367459632147	4.47250760191536	-2.52349837074444	0.0419999141509873	0.397320288783521	-3.91117687217204
SUV39H1	-0.705201914059603	3.80889904008283	-2.52218518024826	0.0420777809550175	0.397709414578764	-3.91300354600672
PPIF	0.867462593228438	4.52162380487602	2.52145458050172	0.0421211677508421	0.397775324305167	-3.91401984207356
PTPN2	0.710399664944844	3.99588404203821	2.52015880450377	0.0421982325327777	0.397775324305167	-3.91582235324043
ITPRIP	0.75778107892363	4.60841648986968	2.51923379099836	0.0422533366614561	0.397775324305167	-3.91710913244287
RP11-395I6.3	-0.812011143426647	2.6136011630877	-2.51920419818593	0.0422551007789177	0.397775324305167	-3.91715029909808
GMNC	-0.724380948488585	2.79209362630792	-2.51798624282095	0.0423277735258588	0.397775324305167	-3.91884461777901
TMEM184C	-0.618854887628514	4.53043649733155	-2.51743183571025	0.0423608969814694	0.397775324305167	-3.91961587405367
FOXO3	0.883607925705486	5.34970678914459	2.51733800567941	0.04236650560072	0.397775324305167	-3.9197464051626
DNAJA4	0.76093364287662	4.16862273906246	2.51634617739472	0.0424258387976404	0.397775324305167	-3.92112619329224
RP11-676J12.4	-0.595941586344792	2.66661431327365	-2.51590687895777	0.0424521462302227	0.397775324305167	-3.92173733297644
LOC100505874	-0.755938757994739	3.22421638204794	-2.5135843307429	0.0425915154276509	0.39837172204287	-3.92496846660571
CFB	0.749712544240492	3.59085419641746	2.51000063741698	0.0428074994254094	0.398893606641813	-3.92995433216122
SDCBP	0.51637942297933	6.93369476311053	2.50994320827938	0.0428109698824962	0.398893606641813	-3.9300342334535
GHDC	-0.51343071232891	4.10364939367114	-2.50842617109184	0.0429027511578306	0.398904361756533	-3.93214491508863
BIRC3	-0.86542376762382	4.78009416965206	-2.50788639356227	0.0429354573650068	0.398904361756533	-3.93289592864854
VIPR1	-0.508520862678929	4.55893700722454	-2.50783688424625	0.0429384585357341	0.398904361756533	-3.93296481318542
MME	1.43841052818212	4.218276364212	2.50736492961411	0.0429670786100235	0.398904361756533	-3.93362146733041
SEC61G	-0.518993761020687	5.56886984059257	-2.50734202649728	0.0429684679972338	0.398904361756533	-3.93365333369789
ST3GAL4	0.660485887880243	3.0527858379646	2.5072947694684	0.0429713349302958	0.398904361756533	-3.93371908503701
GEMIN5	-0.898069394150142	4.5044171156524	-2.50595361269719	0.0430527818475368	0.399006911559951	-3.93558512958725
THRAP3	0.789520235891406	4.13422338554533	2.5054879126926	0.0430811009156353	0.399006911559951	-3.93623309857751
ABCE1	-0.582872426540165	4.2080313018395	-2.50442599010461	0.0431457487536303	0.399125662401147	-3.93771065968437
LINC00597	-0.670428765343568	2.57211814821874	-2.50436904334909	0.0431492184206652	0.399125662401147	-3.93778989612051
FEM1C	-0.570482534976742	3.80283564602348	-2.50353732190876	0.0431999269308637	0.399222906995257	-3.93894717090171
KIAA2018	0.620631491881805	3.71470762783115	2.50293104271576	0.0432369297950636	0.399254787966869	-3.93979076883714
ANKZF1	-0.554348133977665	5.10098478560885	-2.50127618595	0.0433380984723778	0.399847969459254	-3.9420934290329
CSF1R	-0.523697733690625	4.8381100692057	-2.50058068807325	0.0433806909389084	0.399900162448328	-3.94306119874535
S1PR5	0.551785297780677	4.26488542771401	2.49975295744766	0.0434314382442524	0.399956421659878	-3.94421297884856
MICB	-0.820785322837295	5.7517667113105	-2.49949861887443	0.0434470439028405	0.399956421659878	-3.94456689129035
PTPRC	1.16853971286195	5.86751882275679	2.49927294029535	0.0434608959406337	0.399956421659878	-3.94488092428793
RP11-319G9.3	-0.735021698019551	2.82191322471769	-2.49751568217719	0.0435689131458516	0.400167148774656	-3.94732618972975
MTX2	-0.772464181496955	4.04882911630345	-2.497170095144	0.0435901889978042	0.400167148774656	-3.94780708850228
PARG	-0.665161091339194	4.44568845027066	-2.49673559416201	0.0436169541471136	0.400204036059999	-3.9484117176933
TSPAN12	0.638109858140903	3.3452474093874	2.49427742874007	0.0437686993548008	0.400747321703533	-3.95183243506962
UBQLN4	-0.549872195701199	4.72439986663333	-2.49395388101923	0.0437887132330506	0.400761114263938	-3.95228268304102
LOC647070	-1.1113638735852	4.34109942500924	-2.49316760414093	0.043837390167547	0.400853938238052	-3.95337687066998
AIM1	-0.501378760829984	5.69689400288491	-2.49299715776448	0.0438479496177709	0.400853938238052	-3.95361406621728
CTC-428G20.3	-0.617505639970146	4.06656654995291	-2.49203940665721	0.0439073332678189	0.401077622134677	-3.95494689480728
C12orf4	-0.734470697469626	3.89055446215604	-2.49178969124988	0.0439228301926247	0.401077622134677	-3.95529440699126
FCRL1	-0.796830568926245	3.77255234018573	-2.49100646425669	0.0439714729356112	0.401077622134677	-3.95638437797091
DSTN	0.708114621317971	4.67381116815539	2.48948029614494	0.0440664177158722	0.40128819201242	-3.95850828441948
IL11RA	-0.552396946500868	4.38012994690037	-2.48902342022015	0.044094882036309	0.40128819201242	-3.95914410725978
KLF5	0.562373809359354	3.1451113742297	2.4890065324527	0.0440959345462909	0.40128819201242	-3.95916760960692
LOC100505812	0.79861046463571	4.90488477297017	2.48881261619404	0.0441080220214427	0.40128819201242	-3.95943747905927
BICD2	1.06998527635717	4.67893513953443	2.48777450961039	0.0441727895293786	0.40128819201242	-3.96088220143042
PGLYRP1	0.901494609719565	4.14890245700572	2.48744297719986	0.0441934947095158	0.40128819201242	-3.96134359516664
TRIM10	0.931460813955553	3.68164744179842	2.48685319473389	0.0442303533568686	0.40128819201242	-3.96216439965731
WDR83	0.611869615356154	3.9490084315019	2.48681332864213	0.044232845956095	0.40128819201242	-3.96221988177127
CPD	0.528222297821951	4.17134172996501	2.48647502572212	0.044254003995828	0.40128819201242	-3.96269070292085
PYROXD2	-0.658858626896687	4.05638772834817	-2.4848437916452	0.0443561721707575	0.401709975819985	-3.96496093904789
LGALSL	0.784100855682985	4.44585096576888	2.4829144827914	0.044477326592964	0.4023024352732	-3.9676460640784
HBZ	1.60446222020099	3.20803829952857	2.48214489813501	0.044525750126142	0.402452065423559	-3.96871715189791
UBE2V2	0.857936181525197	3.9482037801027	2.48155296893518	0.0445630326257396	0.402490888059445	-3.96954098905609
TNFRSF1A	0.938451416141161	5.25833225337063	2.4814025669198	0.0445725108324813	0.402490888059445	-3.96975031682875
CSNK1D	0.650116444752107	4.30665565321025	2.48044286030684	0.0446330401635178	0.402740424041949	-3.97108603252462
TCL1A	-0.835579022188666	5.25097807304472	-2.47861201727099	0.0447487500700029	0.403293848891459	-3.97363422627448
ARMCX2	-0.784506909969477	3.04635630751544	-2.4771216814181	0.0448431703037402	0.403734846183451	-3.97570852927508
STRAP	0.541139259629948	5.17103146315996	2.47691568169203	0.0448562377181736	0.403734846183451	-3.9759952493104
BAIAP2L2	0.55561727877391	3.41065412451244	2.47565731421322	0.0449361472536947	0.404083594417574	-3.97774671535995
C1QTNF9B-AS1	-0.654890703419601	2.86668917805972	-2.47467086645175	0.0449988927651746	0.404150155096263	-3.97911972191558
PPTC7	0.653611694338986	4.9491179871292	2.47391213500106	0.0450472158244452	0.404416422662743	-3.98017578501463
PTGER4	0.708256939255524	4.82299011260593	2.47184765881435	0.045178974332671	0.404607310541214	-3.98304932204554
AKTIP	-0.511778937885021	4.49594381723479	-2.47061599699428	0.0452577720447558	0.40472328872355	-3.98476369074467
RAD23A	0.884725973146709	5.42764542872538	2.47053576257927	0.0452629101386403	0.40472328872355	-3.98487537082137
PTPRK	-0.527782618537309	2.87249657512132	-2.47029980160963	0.0452780242484411	0.40472328872355	-3.98520381058015
FANCI	-0.563445130722085	3.35009413162125	-2.46967427056805	0.0453181170685713	0.40472328872355	-3.98607450523278
CD59	0.618196928543325	4.20033162526542	2.46957671540537	0.0453243731021802	0.40472328872355	-3.98621029545033
IVNS1ABP	0.692632420346661	4.49379410848451	2.46861567647577	0.0453860507986728	0.404801147284851	-3.9875480023392
AGAP2	0.53100116775808	3.78936231172209	2.46834406055201	0.0454034984228579	0.404801147284851	-3.98792607670728
STK38	0.64986569674773	4.64682461216743	2.46681483923826	0.0455018603472116	0.404945295980363	-3.99005468251922
HIST3H2A	0.629324553305239	3.98578734982253	2.46601549366908	0.0455533636805778	0.404945295980363	-3.9911673442133
ESPN	0.651552951553379	3.56309748453542	2.46583581492796	0.0455649490612737	0.404945295980363	-3.99141745174461
FCGR2C	0.739165877917483	4.8647393078895	2.46476031712161	0.0456343594224415	0.404945295980363	-3.99291451966166
DOHH	0.608814883888931	3.6965367594761	2.46423711847328	0.0456681653025383	0.404945295980363	-3.9936428040028
METTL21A	-0.590519731436801	3.93804702282615	-2.46394419360937	0.0456871036756179	0.404945295980363	-3.99405055195925
ARHGAP25	0.518643213415432	5.02587805331595	2.46357994667785	0.0457106646009448	0.404945295980363	-3.99455758050673
MAGEE1	-0.666456996875635	4.42488065408082	-2.46338546391157	0.0457232496846767	0.404945295980363	-3.99482829932069
ISLR2	0.828543480493223	3.00482216908421	2.46115866091688	0.0458676043143156	0.405725941103836	-3.99792801966501
SND1-IT1	-0.70802818533303	3.64816155852501	-2.4592083693153	0.0459944229919328	0.406395794676529	-4.00064287004083
SGK494	-0.789806758412338	3.49731603326886	-2.45912833814522	0.0459996348366201	0.406395794676529	-4.0007542759277
KRTAP4-1	-0.756921995517671	2.74757317549161	-2.45794116682457	0.0460770187468377	0.406577008464788	-4.00240686149606
ANKDD1A	-0.585637036039901	3.35024425786887	-2.45431490460507	0.0463142298319632	0.407312077655908	-4.00745481656471
FBXL8	0.683242817240906	3.07282442779202	2.45379893283795	0.0463480849820292	0.407312077655908	-4.00817308510527
RP11-158G18.1	-0.953633434283732	3.95089312673164	-2.4531387312631	0.0463914411780024	0.407312077655908	-4.00909213418353
FCGR1B	0.96207870854367	4.57559166988213	2.45278935008328	0.0464144024890736	0.407312077655908	-4.00957849961549
RAE1	0.507234764943616	4.3013840034546	2.4523443096606	0.046443667619371	0.407312077655908	-4.01019803121118
RMND5A	0.543320570672344	4.37821492079428	2.45208484380051	0.0464607385152901	0.407312077655908	-4.01055922887227
NSUN3	0.570068490719246	3.63557968847754	2.45091550495624	0.0465377531088047	0.407327609465665	-4.01218704925081
SUB1	0.664726222628921	5.63067385527412	2.44911863346861	0.0466563565905043	0.40787111247912	-4.01468846510068
ZNF564	-0.521419533418438	4.0534099972389	-2.44743040183417	0.0467680752954885	0.408256860565981	-4.01703866044715
CAMK4	-0.569370301408189	3.89182774569522	-2.44645718582766	0.0468326040540101	0.408256860565981	-4.01839348588738
LINC-PINT	-0.555512425399346	3.87424335364275	-2.44618352856309	0.0468507654555083	0.408256860565981	-4.01877444823173
ENOSF1	-0.612408284220788	3.97147969314742	-2.44590139733983	0.0468694968922261	0.408256860565981	-4.01916720768049
XPA	-0.552415367214673	4.51975088543025	-2.44495209322192	0.046932580822224	0.408267683771994	-4.02048875209264
HOOK1	-0.601358154712088	3.40476139678228	-2.44445456150985	0.0469656784093487	0.408267683771994	-4.02118137715
RGCC	1.03015381655356	4.49064966002869	2.4435934795713	0.0470230179344676	0.408362598578207	-4.02238011119834
ALAS2	2.48828372814431	4.47148770721973	2.44258164441947	0.0470904890210176	0.408362598578207	-4.02378871659091
CISD3	0.507672706643432	4.04169681750334	2.44147522538218	0.0471643821861258	0.408362598578207	-4.02532899959222
LOC283588	-0.93047069902252	3.28238423087678	-2.43975734858426	0.0472793506999481	0.408616155692394	-4.02772052217096
JMJD1C	0.900157327332009	4.02487398321239	2.43955268449937	0.0472930671763675	0.408616155692394	-4.02800544359977
KCNN4	-0.513629951819051	4.32736832175735	-2.43913225258104	0.047321257254839	0.408616155692394	-4.02859074486378
NINJ2	1.34670829791896	4.95838315438454	2.43699605181228	0.0474647597675164	0.409297971023497	-4.03156464932003
TNNI1	0.612237548294714	2.97691485417445	2.43588687323863	0.0475394485572248	0.409485151358028	-4.03310879308777
ARMC6	0.551689206238757	4.25512850130197	2.43542640749202	0.0475704907652734	0.409485151358028	-4.03374983164147
LINC01410	-0.810135478978689	4.21066687287661	-2.43485165218038	0.0476092672944253	0.409485151358028	-4.03454997932725
NR1H3	-0.520656340698461	3.44977555419012	-2.43420679238439	0.0476528125452467	0.409636364769659	-4.03544772399418
TOLLIP	0.500785484827597	4.25976528490147	2.43265594419991	0.0477577054633045	0.410002462596396	-4.03760674768279
TRIML2	0.652554224027178	2.96366246886504	2.43086772368475	0.0478789506356279	0.410602295866886	-4.04009623496666
ADSL	-0.570029654633291	5.09975437400048	-2.42777980393754	0.0480890704289094	0.412240986170865	-4.04439511645192
ASCC2	1.83882566026544	5.00506207357891	2.42552137682682	0.0482433520824718	0.41339989948312	-4.04753921190315
CEP63	0.802831646584106	3.83993530751546	2.42311524095206	0.0484082890422245	0.414249574090622	-4.05088893924784
LOC101927420	-0.591835258248862	4.073499346827	-2.42295884684671	0.0484190298339044	0.414249574090622	-4.05110666476968
RHOG	0.647611401922672	6.05590716303549	2.42249242924916	0.0484510770072157	0.414360040092515	-4.05175599224104
TBC1D4	-1.24446651758729	4.43435064360062	-2.42058500022187	0.0485823638914743	0.414539745059392	-4.05441143371541
ATOH1	0.655802231526146	2.99575232562393	2.42032067968297	0.0486005859399395	0.414539745059392	-4.0547794090594
ZDHHC6	-0.822055343638412	5.19175895883888	-2.4203002296116	0.0486019960468524	0.414539745059392	-4.05480787873758
UROD	0.762864426443512	4.15292110043679	2.41966251827923	0.0486459898512947	0.414539745059392	-4.05569567165036
ISCA1	0.734573811433138	5.32064621163619	2.41947701138055	0.0486587951671078	0.414539745059392	-4.05595392582822
SMEK2	0.697417225603854	3.87990328631528	2.4181113700475	0.0487531713124937	0.414539745059392	-4.05785510667487
LPAR6	0.51536716565865	4.25637062731368	2.417315096413	0.0488082873717539	0.414539745059392	-4.05896363891574
S100A10	0.571802386453854	6.19087162035246	2.41719691989776	0.0488164727537461	0.414539745059392	-4.05912815820018
MTURN	0.773730794920783	4.66789303481767	2.41693943210004	0.0488343123233148	0.414539745059392	-4.05948661938111
YTHDF1	-0.566176770601712	5.66547080976246	-2.41644050509872	0.0488688987938321	0.414539745059392	-4.06018119921075
RP11-77H9.8	1.31477033236585	3.58137857928228	2.41620505046812	0.0488852297247033	0.414539745059392	-4.06050898647494
NT5M	0.587117432706391	4.07079628249416	2.41577480183257	0.0489150860089227	0.414539745059392	-4.06110795505439
MAN1B1-AS1	-0.869092813480956	5.26008653649375	-2.41554183284495	0.0489312603319345	0.414539745059392	-4.06143228148626
ZNF219	0.777325034261955	3.94546028842022	2.41514448468872	0.0489588597833503	0.414539745059392	-4.06198544704547
TPGS2	0.842141039467492	4.26989959453889	2.41499537803909	0.0489692207606493	0.414539745059392	-4.06219302473575
ZNF653	0.654871083523215	3.21025803832992	2.41460366443358	0.0489964505975123	0.414539745059392	-4.06273834551729
INTS4	0.525587730861587	3.22003457139391	2.4135723348614	0.0490682181638039	0.414539745059392	-4.06417409979466
CRYZ	-0.507199570203382	4.84486969567242	-2.41208154014516	0.0491721512561775	0.4149547012086	-4.06624948670551
NPW	0.888219540309777	2.58039905357093	2.40929951636899	0.049366714651406	0.415919520337949	-4.07012241405863
TBRG4	-0.584190906168327	3.99917742859608	-2.4089030454865	0.0493945070470095	0.415919520337949	-4.07067434861713
ZNF260	-0.838911684073767	3.6889063493387	-2.40880567686742	0.0494013350128009	0.415919520337949	-4.07080989718492
TSPAN5	1.75915932079752	4.91211752910085	2.40836069432505	0.0494325518167754	0.416017286063138	-4.07142936462551
ZNF665	-0.851238579738202	3.60212386633322	-2.40786158156423	0.0494675903174682	0.416150427635764	-4.07212418645869
SELENBP1	2.29171867472646	4.51054971894884	2.40436225553817	0.0497139717939186	0.417574222352798	-4.07699560965161
TMEM45A	0.505472938708225	3.36066323979786	2.4018313866966	0.0498929572920416	0.418600841841697	-4.08051879527898
MTCH1	-0.599669497744667	6.5068069510104	-2.40124255127788	0.049934695867461	0.418616300547426	-4.0813384985091
